# Supplementary material for: Neisserial adhesin A (NadA) binds human Siglec-5 and Siglec-14 with high affinity and promotes bacterial adhesion/invasion
Source: mBio. 2024 Jul 23;15(8):e01107-24. doi: 10.1128/mbio.01107-24 (PMC11323535; doi:10.1128/mbio.01107-24)
Supplement: Table S1 — Complete list of proteins used for the array. [file mbio.01107-24-s0005.xlsx]

## Sheet: HUMAN
	PROTEIN NAME	ALIAS	GENE ID	LOCUS	MFI
1	1-acylglycerol-3-phosphate O-acyltransferase 1	AGPAT1	10554	NP_006402	20
2	2'-3'-cyclic nucleotide 3' phosphodiesterase	CNP	1267	NP_149124	251
3	2-phosphoxylose phosphatase 1	PXYLP1	92370	NP_001032249	198
4	3'(2'), 5'-bisphosphate nucleotidase 2	BPNT2	54928	NP_060283	228
5	5'-nucleotidase domain containing 3	NT5DC3	51559	NP_001026871	70
6	5'-nucleotidase ecto	NT5E	4907	NP_002517	180
7	A1BG alpha-1-B glycoprotein	A1BG	1	NP_570602	78
8	aarF domain containing kinase 1	ADCK1	57143	NP_001136017	83
9	aarF domain containing kinase 2	ADCK2	90956	NP_443085	171
10	abhydrolase domain containing 1	ABHD1	84696	NP_115993	119
11	abhydrolase domain containing 10, depalmitoylase	ABHD10	55347	NP_001258998	27
12	abhydrolase domain containing 11	ABHD11	83451	NP_001138836	126
13	abhydrolase domain containing 14A	ABHD14A	25864	NP_056222	86
14	abhydrolase domain containing 17A, depalmitoylase	ABHD17A	81926	NP_001123583	16
15	abhydrolase domain containing 6, acylglycerol lipase	ABHD6	57406	NP_001307055	95
16	acetylcholinesterase (Yt blood group)	ACHE	43	NP_000656	75
17	acid phosphatase 2, lysosomal isoform 3	ACP2	53	NP_001289418	148
18	acid phosphatase 2, lysosomal isoform 4	ACP2	53	NP_001289419	69
19	acid phosphatase 5- tartrate resistant	ACP5	54	NP_001104504	40
20	acid phosphatase 6, lysophosphatidic	ACP6	51205	NP_001310554	93
21	acid phosphatase 7, tartrate resistant (putative)	ACP7	390928	NP_001004318	1509
22	Acid sensing ion channel subunit family member 4 ASIC4	ASIC4	55515	NP_878267	731
23	ACP3 acid phosphatase 3 ACP3	ACP3	55	NP_001127666	132
24	acrosomal vesicle protein 1	ACRV1	56	NP_001603	205
25	activated leukocyte cell adhesion molecule	ALCAM	214	NP_001230209	109
26	activin A receptor type 1B	ACVR1B	91	NP_004293	113
27	activin A receptor- type IIA	ACVR2A	92	NP_001265508	56
28	activin A receptor- type IIB	ACVR2B	93	NP_001097	63
29	Activin receptor type-1 precursor	ACVR1C	90	NP_001104537	158
30	Activin receptor type-1C isoform 1	ACVR1C	130399	NP_660302	168
31	acyl-CoA synthetase family member 2	ACSF2	80221	NP_001275897	33
32	acyl-CoA thioesterase 7	ACOT7	11332	NP_009205	113
33	ADAM like decysin 1	ADAMDEC1	27299	NP_001138743	413
34	ADAM metallopeptidase domain 11	ADAM11	4185	NP_001305862	122
35	ADAM metallopeptidase domain 12	ADAM12	8038	NP_001275902	135
36	ADAM metallopeptidase domain 15	ADAM15	8751	NP_001248393	109
37	ADAM metallopeptidase domain 18	ADAM18	8749	NP_001177885	52
38	ADAM metallopeptidase domain 22	ADAM22	53616	NP_001311346	169
39	ADAM metallopeptidase domain 23	ADAM23	8745	NP_001397914	252
40	ADAM metallopeptidase domain 28	ADAM28	10863	NP_001291280	76
41	ADAM metallopeptidase domain 32	ADAM32	203102	NP_001300923	47
42	ADAM metallopeptidase domain 7	ADAM17	6868	NP_001369706	182
43	ADAM metallopeptidase domain 8	ADAM8	101	NP_001100	86
44	ADAM metallopeptidase with thrombospondin type 1 motif 1	ADAMTS1	9510	NP_008919	185
45	ADAM metallopeptidase with thrombospondin type 1 motif 15	ADAMTS15	170689	NP_620686	55
46	ADAM metallopeptidase with thrombospondin type 1 motif 3	ADAMTS3	9508	NP_055058	54
47	ADAM metallopeptidase with thrombospondin type 1 motif 6	ADAMTS6	11174	NP_922932	52
48	ADAMTS like 1	ADAMTSL1	92949	NP_001035362	71
49	ADAMTS like 2	ADAMTSL2	9719	NP_001138792	150
50	ADAMTS like 5	ADAMTSL5	339366	NP_001354126	82
51	adenine nucleotide translocase lysine methyltransferase	ANTKMT	65990	NP_076422	148
52	adenosine deaminase 2	ADA2	51816	NP_001269154	308
53	adenylate cyclase activating polypeptide 1	ADCYAP1	116	NP_001093203	4641
54	adherens junctions associated protein 1	AJAP1	55966	NP_001035943	61
55	adhesion G protein-coupled receptor A2	ADGRA2	25960	NP_116166	90
56	adhesion G protein-coupled receptor A3	ADGRA3	166647	NP_660333	42
57	adhesion G protein-coupled receptor E1	ADGRE1	2015	NP_001243181	85
58	adhesion G protein-coupled receptor E2	ADGRE2	30817	NP_038475	53
59	adhesion G protein-coupled receptor E3	ADGRE3	84658	NP_001276087	74
60	adhesion G protein-coupled receptor E5	ADGRE5	976	NP_001020331	182
61	adhesion G protein-coupled receptor F1	ADGRF1	266977	NP_079324	75
62	adhesion G protein-coupled receptor F4	ADGRF4	221393	NP_001334784	260
63	adhesion G protein-coupled receptor F5	ADGRF5	221395	NP_001091988	48
64	adhesion G protein-coupled receptor G1	ADGRG1	9289	NP_001139242	386
65	adhesion G protein-coupled receptor G3	ADGRG3	222487	NP_001295289	90
66	adhesion G protein-coupled receptor G6	ADGRG6	57211	NP_001027566	151
67	adhesion G protein-coupled receptor L1	ADGRL1	22859	NP_001008701	120
68	adhesion molecule with Ig like domain 2	AMIGO2	347902	NP_001137140	134
69	adhesion molecule with Ig like domain 3	AMIGO3	386724	NP_942015	439
70	adipocyte plasma membrane associated protein	APMAP	57136	NP_065392	124
71	adiponectin, C1Q and collagen domain containing	ADIPOQ	9370	NP_001171271	61
72	ADP dependent glucokinase	ADPGK	83440	NP_001352152	81
73	ADP ribosylation factor like GTPase 10	ARL10	285598	NP_001304877	16
74	ADP ribosylation factor like GTPase 8B	ARL8B	55207	NP_060654	194
75	ADP-ribosylhydrolase like 1	ADPRHL1	113622	NP_001291362	50
76	ADP-ribosyltransferase 3	ART3	419	NP_001123488	30
77	ADP-ribosyltransferase 3 isoform b	ART3	419	NP_001170	118
78	ADP-ribosyltransferase 4	ART4	420	NP_066549	69
79	ADP-ribosyltransferase 5	ART5	116969	NP_001073004	36
80	adrenomedullin	ADM	133	NP_001115	165
81	adrenomedullin 2	ADM2	79924	NP_001240774	107
82	advanced glycosylation end-product specific recepto	AGER	177	NP_001127	402
83	AE binding protein 1	AEBP1	165	NP_001120	261
84	afamin	AFM	173	NP_001124	87
85	AFG1 like ATPase	AFG1L	246269	NP_001309934	27
86	alanyl aminopeptidase, membrane	ANPEP	290	NP_001141	87
87	albumin	ALB	213	NP_000468	27
88	ALG5 dolichyl-phosphate beta-glucosyltransferase	ALG5	29880	NP_001135836	39
89	ALK and LTK ligand 1	ALKAL1	389658	NP_997296	230
90	ALK and LTK ligand 2	ALKAL2	285016	NP_001002919	84
91	ALK receptor tyrosine kinase	ALK	238	NP_001340694	171
92	alkaline phosphatase, germ cell	ALPG	251	NP_112603	196
93	alkB homolog 7	ALKBH7	84266	NP_115682	69
94	all-trans retinoic acid induced differentiation factor	ATRAID	51374	NP_057169	198
95	alpha 1,4-galactosyltransferase (P blood group)	A4GALT	53947	NP_001304967	130
96	alpha 2-HS glycoprotein	AHSG	197	NP_001341500	75
97	alpha fetoprotein	AFP	174	NP_001125	76
98	alpha glucosidase	GAA	2548	NP_000143	81
99	alpha hemoglobin stabilizing protein	AHSP	51327	NP_001305150	118
100	alpha-1,3-mannosyl-glycoprotein 2-beta-N-acetylglucosaminyltransferase	MGAT1	4245	NP_001108091	277
101	alpha-1,3-mannosyl-glycoprotein 4-beta-N-acetylglucosaminyltransferase A	MGAT4A	11320	NP_001153626	82
102	alpha-1,3-mannosyl-glycoprotein 4-beta-N-acetylglucosaminyltransferase B	MGAT4B	11282	NP_055090	180
103	alpha-1,6-mannosyl-glycoprotein 2-beta-N-acetylglucosaminyltransferase	MGAT2	4247	NP_002399	222
104	alpha-1,6-mannosylglycoprotein 6-beta-N-acetylglucosaminyltransferase	MGAT5	4249	NP_001358386	46
105	alpha-1-microglobulin/bikunin precursor	AMBP	259	NP_001624	52
106	alpha-2-glycoprotein 1, zinc-binding	AZGP1	563	NP_001176	115
107	alpha-2-macroglobulin	A2M	2	NP_000005	67
108	alpha-2-macroglobulin like 1	A2ML1	144568	NP_001269353	172
109	alpha-2-macroglobulin like 1 pseudogene	OVOS2	144203	NR_153414	105
110	alpha-2-macroglobulin pseudogene 1	A2MP1	3	NR_040112	51
111	ameloblastin (enamel matrix protein)	AMBN	258	NP_057603	120
112	amelogenin X-linked	AMELX	265	NP_001133	254
113	amelotin	AMTN	401138	NP_001273660	42
114	amine oxidase copper containing 1	AOC1	26	NP_001082	154
115	amine oxidase copper containing 2	AOC2	314	NP_001149	149
116	amine oxidase copper containing 3	AOC3	8639	NP_001264660	74
117	amphiregulin	AREG	374	NP_001648	428
118	amylase alpha 1A	AMY1A	276	NP_001008222	38
119	amylase alpha 2A	AMY2A	279	NP_000690	64
120	amylase alpha 2B	AMY2B	280	NP_001373038	31
121	amyloid beta precursor like protein	APLP2	334	NP_001135748	197
122	amyloid beta precursor like protein 1 isoform 1 precursor	APLP	333	NP_001019978	686
123	amyloid beta precursor like protein 1 isoform 2 precursor	APLP1	333	NP_005157	842
124	amyloid beta precursor protein binding family A member 2	APBA2	321	NP_001123886	134
125	amyloid beta precursor protein isoform a	APP	351	NP_000475	565
126	amyloid beta precursor protein isoform b	APP	351	NP_958816	122
127	amyloid P component, serum	APCS	325	NP_001630	108
128	angiogenic factor with G-patch and FHA domains 1	AGGF1	55109	NP_060516	313
129	angiogenin	ANG	283	NP_001091046	294
130	angiopoietin 1	ANGPT1	284	NP_001137	164
131	angiopoietin 2	ANGPT2	285	NP_001112359	223
132	angiopoietin like 1	ANGPTL1	9068	NP_001363692	65
133	angiopoietin like 3	ANGPTL3	27329	NP_055310	122
134	angiopoietin like 4	ANGPTL4	51129	NP_001034756	143
135	angiopoietin like 6	ANGPTL6	83854	NP_001308340	56
136	angiopoietin like 7	ANGPTL7	10218	NP_066969	158
137	angiopoietin like 8	ANGPTL8	55908	NP_061157	124
138	angiotensin I converting enzyme	ACE	1636	NP_000780	132
139	angiotensinogen	AGT	183	NP_001369746	178
140	annexin A1	ANXA1	301	NP_000691	244
141	annexin A2	ANXA2	302	NP_001002857	43308
142	anosmin 1	ANOS1	3730	NP_000207	38
143	anterior gradient 3, protein disulphide isomerase family member	AGR3	155465	NP_789783	100
144	ANTXR cell adhesion molecule 1	ANTXR1	84168	NP_001397769	157
145	APC down-regulated 1	APCDD1	147495	NP_694545	1307
146	apelin	APLN	8862	NP_059109	143
147	apolipoprotein A1	APOA1	335	NP_000030	1772
148	apolipoprotein A2	APOA2	336	NP_001634	428
149	apolipoprotein A4	APOA4	337	NP_000473	7581
					2969
					146
150	apolipoprotein C2	APOC2	344	NP_000474	207
151	apolipoprotein C3	APOC3	345	NP_000031	99
152	apolipoprotein C4	APOC4	346	NP_001637	54
153	apolipoprotein D	APOD	347	NP_001638	135
154	apolipoprotein E	APOE	348	NP_000032	143
155	apolipoprotein F	APOF	319	NP_001629	55
156	apolipoprotein H (beta-2-glycoprotein I)	APOH	350	NP_000033	225
157	apolipoprotein L- 3	APOL3	80833	NP_001380516	39
158	apolipoprotein L- 4	APOL4	80832	NP_001373814	167
159	apolipoprotein M	APOM	55937	NP_001243098	128
160	apolipoprotein O	APOO	79135	NP_077027	39
161	apolipoprotein O like	APOOL	139322	NP_940852	112
162	Arf-GAP with dual PH domain-containing protein 1	ADAP1	11033	NP_006860	17
163	armadillo repeat containing 5	ARMC5	79798	NP_001098717	55
164	artemin	ARTN	9048	NP_001129687	93
165	arylsulfatase A	ARSA	410	NP_000478	151
166	arylsulfatase B	ARSB	411	NP_000037	74
167	arylsulfatase family member J	ARSJ	79642	NP_001341139	31
168	arylsulfatase family member K	ARSK	153642	NP_937793	93
169	asialoglycoprotein receptor 1	ASGR1	432	NP_001184145	200
170	asialoglycoprotein receptor 2	ASGR2	433	NP_550435	75
171	aspartate beta-hydroxylase	ASPH	444	NP_001158222	267
172	aspartate beta-hydroxylase domain containing 1	ASPHD1	253982	NP_859069	111
173	aspartic peptidase retroviral like 1	ASPRV1	151516	NP_690005	146
174	aspartylglucosaminidase	AGA	175	NP_000018	62
175	asporin	ASPN	54829	NP_001180264	149
176	astacin like metalloendopeptidase	ASTL	431705	NP_001002036	2770
177	ATP synthase inhibitory factor subunit 1	ATP5IF1	93974	NP_057395	107
178	ATP synthase peripheral stalk subunit F6	ATP5PF	522	NP_001003696	172
179	ATPase family AAA domain containing 1	ATAD1	84896	NP_001308896	128
180	ATPase H+ transporting accessory protein 1	ATP6AP1	537	NP_001174	28
181	ATPase Na+/K+ transporting subunit beta 1	ATP1B1	481	NP_001668	232
182	ATPase Na+/K+ transporting subunit beta 2	ATP1B2	482	NP_001290192	254
183	ATPase Na+/K+ transporting subunit beta 3	ATP1B3	483	NP_001670	153
184	aurora kinase A interacting protein 1	AURKAIP1	54998	NP_001120701	227
185	AXL receptor tyrosine kinase	AXL	558	NP_068713	29
186	azurocidin 1	AZU1	566	NP_001691	481
187	B and T lymphocyte associated	BTLA	151888	NP_001078826	60
188	B melanoma antigen	BAGE	574	NP_001178	87
189	B9 domain containing 1	B9D1	27077	NP_001308143	76
190	bactericidal permeability increasing protein	BPI	671	NP_001716	176
191	BAGE family member 2	BAGE2	85319	NP_001178	52
192	BAGE family member 3	BAGE3	85318	NP_872287	105
193	BAGE family member 5	BAGE5	85316	NP_872290	62
194	basal cell adhesion molecule	BCAM	4059	NP_001013275	191
195	basigin (Ok blood group)	BSG	682	NP_940991	39
196	BCL10 immune signaling adaptor	BCL10	8915	NP_001307644	212
197	BCL2 associated X, apoptosis regulator	BAX	581	NP_001278357	206
198	BCL2 interacting protein 3	BNIP3	664	NP_004043	117
199	BCL2 like 1	BCL2L1	598	NP_001182	168
200	BCL2 like 10	BCL2L10	10017	NP_001293097	91
201	BCL2 like 2	BCL2L2	599	NP_004041	139
202	Bet1 golgi vesicular membrane trafficking protein like	BET1L	51272	NP_001092257	166
203	beta 3-glucosyltransferase	B3GLCT	145173	NP_919299	278
204	beta-1,3-galactosyltransferase 5	B3GALT5	10317	NP_001265579	176
205	beta-1,3-galactosyltransferase 6	B3GALT6	126792	NP_542172	463
206	beta-1,3-glucuronyltransferase 3	B3GAT3	26229	NP_001275650	266
207	beta-1,3-N-acetylgalactosaminyltransferase 2	B3GALNT2	148789	NP_001264084	31
208	beta-1,4-galactosyltransferase 1 isoform 1	B4GALT1	2683	NP_001488	441
209	beta-1,4-galactosyltransferase 1 isoform 2	B4GALT1	2683	NP_001365424	165
210	beta-1,4-galactosyltransferase 3	B4GALT3	8703	NP_001186802	342
211	beta-1,4-galactosyltransferase 5	B4GALT5	9334	NP_004767	129
212	beta-1,4-galactosyltransferase 7	B4GALT7	11285	NP_009186	109
213	beta-1,4-N-acetyl-galactosaminyltransferase 2	B4GALNT2	124872	NP_001152859	189
214	beta-2-microglobulin	B2M	567	NP_004039	121
215	betacellulin	BTC	685	NP_001303892	209
216	beta-secretase 2	BACE2	25825	NP_036237	62
217	biglycan	BGN	633	NP_001702	256
218	biliverdin reductase B	BLVRB	645	NP_000704	39
219	biotinidase	BTD	686	NP_001268652	90
220	BMP and activin membrane bound inhibitor	BAMBI	25805	NP_036474	333
221	BMP binding endothelial regulator	BMPER	168667	NP_001352237	27
222	bolA family member 1	BOLA1	51027	NP_001307954	102
223	bolA family member 3	BOLA3	388962	NP_001030582	191
224	bone gamma-carboxyglutamate protein	BGLAP	632	NP_954642	188
225	bone marrow stromal cell antigen 1	BST1	683	NP_004325	104
226	bone morphogenetic protein 1	BMP1	649	NP_001190	166
227	bone morphogenetic protein 15	BMP15	9210	NP_005439	47
228	bone morphogenetic protein 2	BMP2	650	NP_001191	118
229	bone morphogenetic protein 4	BMP4	652	NP_001193	182
230	bone morphogenetic protein 5	BMP5	653	NP_001316683	175
231	bone morphogenetic protein 7	BMP7	655	NP_001710	114
232	bone morphogenetic protein 8b	BMP8B	656	NP_001711	209
233	bone morphogenetic protein receptor type 1A	BMPR1A	657	NP_004320	55
234	bone morphogenetic protein receptor type 1B	BMPR1B	658	NP_001194	226
235	bone morphogenetic protein receptor type 2	BMPR2	659	NP_001195	91
236	BPI fold containing family A member 1	BPIFA1	51297	NP_001230122	80
237	BPI fold containing family A member 2	BPIFA2	140683	NP_542141	116
238	BPI fold containing family A member 3	BPIFA3	128861	NP_848561	3791
239	BPI fold containing family B member 1	BPIFB1	92747	NP_149974	36
240	BPI fold containing family B member 2	BPIFB2	80341	NP_079503	74
241	BPI fold containing family C	BPIFC	254240	NP_777592	76
242	brain derived neurotrophic factor	BDNF	627	NP_001137277	304
243	BRICHOS domain containing 5	BRICD5	283870	NP_872369	62
244	bridging integrator 1	BNIN1	274	NP_001307561	356
245	butyrophilin like 8	BTNL8	79908	NP_001035552	113
246	butyrophilin like 9	BTNL9	153579	NP_001295174	231
247	butyrophilin subfamily 1 member A1	BTN1A1	696	NP_001723	166
248	butyrophilin subfamily 2 member A1	BTN2A1	11120	NP_001184162	235
249	butyrophilin subfamily 3 member A1	BTN3A1	11119	NP_001138480	164
250	butyrophilin subfamily 3 member A2	BTN3A2	11118	NP_001184175	148
251	butyrophilin subfamily 3 member A3	BTN3A3	10384	NP_008925	61
252	butyrylcholinesterase	BCHE	590	NP_000046	36
253	C1D nuclear receptor corepressor	C1D	10438	NP_001177192	193
254	C1GALT1 specific chaperone 1	C1GALT1C1	29071	NP_001011551	440
255	C1q and TNF related 1	C1QTNF1	114897	NP_112230	99
256	C1q and TNF related 12	C1QTNF12	388581	NP_001014980	140
257	C1q and TNF related 2	C1QTNF2	114898	NP_001353433	95
258	C1q and TNF related 3	C1QTNF3	114899	NP_112207	230
259	C1q and tumor necrosis factor related protein 4	C1QTNF4	114900	NP_114115	96
260	C1q and tumor necrosis factor related protein 6	C1QTNF6	114904	NP_001352807	51
261	C1q and tumor necrosis factor related protein 8	C1QTNF8	390664	NP_997302	41
262	C1q and tumor necrosis factor related protein 9	C1QTNF9	338872	NP_001290066	54
263	CACN subunit beta associated regulatory protein	CBARP	255057	NP_689982	344
264	cadherin 1	CDH1	999	NP_004351	130
265	cadherin 12	CDH12	1010	NP_004052	206
266	cadherin 15	CDH15	1013	NP_004924	147
267	cadherin 16	CDH16	1014	NP_004053	149
268	cadherin 18	CDH18	1016	NP_004925	92
269	cadherin 19	CDH19	28513	NP_001257957	232
270	cadherin 20 2]	CDH20	28316	NP_114097	76
271	cadherin 24	CDH24	64403	NP_071923	69
272	cadherin 3	CDH3	1001	NP_001784	137
273	cadherin 4	CDH4	1002	NP_001785	220
274	cadherin 5	CDH5	1003	NP_001786	228
275	cadherin 6	CDH6	1004	NP_001349364	113
276	cadherin 7	CDH7	1005	NP_001304143	398
277	cadherin related family member 1	CDHR1	92211	NP_001165442	97
278	cadherin related family member 2	CDHR2	54825	NP_001165447	71
279	cadherin related family member 5	CDHR5	53841	NP_112554	55
280	calcitonin related polypeptide alpha	CALCA	796	NP_001029124	237
281	calcitonin-related polypeptide- beta	CALCB	797	NP_000719	160
282	calcium activated nucleotidase 1	CANT1	124583	NP_001153244	69
283	calcium binding protein 7	CABP7	164633	NP_872333	224
284	calcium homeostasis modulator family member 4	CALHM4	221301	NP_001243816	140
285	calcium voltage-gated channel auxiliary subunit alpha2delta 1	CACNA2D1	781	NP_000713	68
286	calcium voltage-gated channel auxiliary subunit alpha2delta 3	CACNA2D3	55799	NP_060868	110
287	calcium/calmodulin dependent serine protein kinase	CASK	8573	NP_001119527	107
288	calcium/calmodulin-dependent protein kinase IV	CAMK4	814	NP_001310303	37
289	calcyon neuron specific vesicular protein	CALY	50632	NP_056537	223
290	calmegin	CLGN	1047	NP_004353	222
291	calneuron 1	CALN1	83698	NP_001017440	132
292	calnexin	CANX	821	NP_001737	57
293	calreticulin	CALR	811	NP_004334	140
294	calsyntenin 3	CLSTN3	9746	NP_055533	81
295	calumenin	CALU	813	NP_001124146	73
296	cancer/testis antigen 1A	CTAG1A	246100	NP_640343	94
297	cancer/testis antigen 55	CT55	54967	NP_001026875	81
298	cancer/testis antigen 83	CT83	203413	NP_001017978	58338
					2185
299	canopy FGF signaling regulator 2	CNPY2	10330	NP_001177920	329
300	canopy FGF signaling regulator 3	CNPY3	10695	NP_001305771	323
301	canopy FGF signaling regulator 4	CNPY4	245812	NP_689968	155
302	carbohydrate sulfotransferase 1	CHST1	8534	NP_003645	363
303	carbohydrate sulfotransferase 11	CHST11	50515	NP_001167453	242
304	carbohydrate sulfotransferase 12	CHST12	55501	NP_001230723	173
305	carbohydrate sulfotransferase 14	CHST14	113189	NP_569735	388
306	carbohydrate sulfotransferase 15	CHST15	51363	NP_056976	204
307	carbohydrate sulfotransferase 3	CHST3	9469	NP_004264	168
308	carbohydrate sulfotransferase 4	CHST4	10164	NP_001159867	65
309	carbohydrate sulfotransferase 5	CHST5	23563	NP_078809	73
310	carbonic anhydrase 10	CA10	56934	NP_001076002	65
311	carbonic anhydrase 11	CA11	770	NP_001208	43
312	carbonic anhydrase 12	CA12	771	NP_001209	16
313	carbonic anhydrase 4	CA4	762	NP_000708	145
314	carbonic anhydrase 6	CA6	765	NP_001206	38
315	carbonic anhydrase 9	CA9	768	NP_001207	243
316	carboxylesterase 1	CES1	1066	NP_001020365	107
317	carboxylesterase 3	CES3	23491	NP_001172105	82
318	carboxypeptidase A1	CPA1	1357	NP_001859	201
319	carboxypeptidase A2	CPA2	1358	NP_001860	106
320	carboxypeptidase A3	CPA3	1359	NP_001861	38
321	carboxypeptidase A4	CPA4	51200	NP_001156918	254
322	carboxypeptidase B1	CPB1	1360	NP_001862	26
323	carboxypeptidase B2	CPB2	1361	NP_001265470	70
324	carboxypeptidase D	CPD	1362	NP_001295	137
325	carboxypeptidase E	CPE	1363	NP_001864	2408
326	carboxypeptidase M	CPM	1368	NP_001005502	168
327	carboxypeptidase N subunit 1	CPN1	1369	NP_001299	22
328	carboxypeptidase N subunit 2	CPN2	1370	NP_001073982	101
329	carboxypeptidase O	CPO	130749	NP_775100	59
330	carboxypeptidase Q	CPQ	10404	NP_057218	56
331	carboxypeptidase vitellogenic like	CPVL	54504	NP_001334981	64
332	carboxypeptidase X (M14 family)- member 2	CPXM2	119587	NP_937791.2	146
333	carboxypeptidase X, M14 family member 1	CPXM1	56265	NP_001171628	97
334	carboxypeptidase Z	CPZ	8532	NP_001014447	95
335	cardiotrophin 1	CTF1	1489	NP_001136016	97
336	cardiotrophin like cytokine factor 1	CLCF1	23529	NP_037378	73
337	carnosine dipeptidase 1	CNDP1	84735	NP_116038	105
338	CART prepropeptide	CARTPT	9607	NP_004282	196
339	cartilage acidic protein 1	CRTAC1	55118	NP_001193457	293
340	cartilage intermediate layer protein	CILP	8483	NP_003604	500
341	cartilage intermediate layer protein 2	CILP2	148113	NP_694953	136
342	cartilage oligomeric matrix protein	COMP	1311	NP_000086	73
343	casein beta	CSN2	1447	NP_001289699	44
344	casein kappa	CSN3	1448	NP_001381926	58
345	caspase recruitment domain family member 8	CARD8	22900	NP_001171829	57
346	cathelicidin antimicrobial peptide	CAMP	820	NP_004336	155
347	cathepsin A	CTSA	5476	NP_000299.3	70
348	cathepsin C	CTSC	1075	NP_001107645	127
349	cathepsin D	CTSD	1509	NP_001900	281
350	cathepsin E	CTSE	1510	NP_001304260	160
351	cathepsin F	CTSF	8722	NP_003784	154
352	cathepsin G	CTSG	1511	NP_001902	103
353	cathepsin H	CTSH	1512	NP_001306066	197
354	cathepsin K	CTSK	1513	NP_000387	48
355	cathepsin L	CTSL	1514	NP_001244900	50
356	cathepsin O	CTSO	1519	NP_001325	115
357	cathepsin S	CTSS	1520	NP_001186668	118
358	cathepsin V	CTSV	1515	NP_001188504	398
359	cathepsin Z	CTSZ	1522	NP_001327	190
360	caveolin 1	CAV1	857	NP_001166366	46
361	caveolin 2	CAV2	858	NP_001193676	195
362	caveolin 3	CAV3	859	NP_001225	96
363	C-C motif chemokine ligand 1	CCL1	6346	NP_002972	276
364	C-C motif chemokine ligand 11	CCL11	6356	NP_002977	459
365	C-C motif chemokine ligand 13	CCL13	6357	NP_005399	74
366	C-C motif chemokine ligand 14	CCL14	6358	NP_116738	443
367	C-C motif chemokine ligand 15	CCL15	6359	NP_116741	252
368	C-C motif chemokine ligand 16	CCL16	6360	NP_004581	216
369	C-C motif chemokine ligand 17	CCL17	6361	NP_002978	655
370	C-C motif chemokine ligand 18	CCL18	6362	NP_002979	246
371	C-C motif chemokine ligand 19	CCL19	6363	NP_006265	117
372	C-C motif chemokine ligand 2	CCL2	6347	NP_002973	72
373	C-C motif chemokine ligand 20	CCL20	6364	NP_001123518	26
374	C-C motif chemokine ligand 21	CCL21	6366	NP_002980	370
375	C-C motif chemokine ligand 22	CCL22	6367	NP_002981	107
376	C-C motif chemokine ligand 23	CCL23	6368	NP_005055	507
377	C-C motif chemokine ligand 24	CCL24	6369	NP_001358122	106
378	C-C motif chemokine ligand 25	CCL25	6370	NP_001188288	470
379	C-C motif chemokine ligand 26	CCL26	10344	NP_001358865	96
380	C-C motif chemokine ligand 27	CCL27	10850	NP_006655	576
381	C-C motif chemokine ligand 28	CCL28	56477	NP_001288802	56
382	C-C motif chemokine ligand 3	CCL3	6348	NP_002974	61
383	C-C motif chemokine ligand 3 like 1	CCL3L1	6349	NP_066286	95
384	C-C motif chemokine ligand 4	CCL4	6351	NP_002975	58
385	C-C motif chemokine ligand 4 like 1	CCL4L1	388372	NP_996890	49
386	C-C motif chemokine ligand 5	CCL5	6352	NP_001265665	281
387	C-C motif chemokine ligand 7	CCL7	6354	NP_006264	221
388	C-C motif chemokine ligand 8	CCL8	6355	NP_005614	450
389	CCD72 molecule	CD72	971	NP_001773	666
390	CCR4-NOT transcription complex subunit 9	CNOT9	9125	NP_001258563	68
391	CD14 molecule	CD14	929	NP_000582	202
392	CD164 molecule	CD164	8763	NP_001135873	902
393	CD19 molecule	CD19	930	NP_001761	36
394	CD1b molecule	CD1B	910	NP_001755	60
395	CD1d molecule	CD1D	912	NP_001757	148
396	CD1e molecule	CD1E	913	NP_001036048	32
397	CD2 molecule	CD2	914	NP_001758	205
398	CD200 molecule	CD200	4345	NP_001004196	30
399	CD200 receptor 1	CD200R1	131450	NP_620161	196
400	CD207 molecule	CD207	50489	NP_056532	235
401	CD209 molecule	CD209	30835	NP_001138365	125
402	CD226 molecule	CD226	10666	NP_001290547	98
403	CD24 molecule	CD24	100133941	NP_001278666	39
404	CD244 molecule	CD244	51744	NP_001160135	100
405	CD247 molecule	CD247	919	NP_000725	607
406	CD27 molecule	CD27	939	NP_001233	24
407	CD274 molecul	CD274	29126	NP_054862	114
408	CD3 epsilon subunit of T-cell receptor complex	CD3E	916	NP_000724	85
409	CD3 gamma subunit of T-cell receptor complex	CD3G	917	NP_000064	143
410	CD300 molecule like family member b	CD300LB	124599	NP_777552	177
411	CD300 molecule like family member d	CD300LD	100131439	NP_001108624	166
412	CD300 molecule like family member f isoform 2	CD300LF	146722	NP_001276011	83
413	CD300 molecule like family member f isoform 3	CD300LF	146722	NP_001276012	146
414	CD300a molecule	CD300A	11314	NP_009192	89
415	CD300c molecule	CD300C	10871	NP_006669	75
416	CD300e molecule	CD300E	342510	NP_852114	281
417	CD302 molecule	CD302	9936	NP_001185692	207
418	CD320 molecule	CD320	51293	NP_057663	47
419	CD34 molecule	CD34	947	NP_001764	67
420	CD38 molecule	CD38	952	NP_001766	153
421	CD4 molecule	CD4	920	NP_000607	119
422	CD40 ligand	CD40LG	959	NP_000065	44
423	CD40 molecule	CD40	958	NP_001241	201
424	CD44 molecule (Indian blood group)	CD44	960	NP_000601	164
425	CD46 molecule	CD46	4179	NP_722548	40
426	CD48 molecule isoform 1	CD48	962	NP_001769	50
427	CD48 molecule isoform 2	CD48	962	NP_001242959	185
428	CD5 molecule	CD5	921	NP_055022	70
429	CD5 molecule like	CD5L	922	NP_001334627	188
430	CD58 molecule	CD58	965	NP_001138294	215
431	CD59 molecule (CD59 blood group)	CD59	966	NP_000602	91
432	CD6 molecule	CD6	923	NP_006716	35
433	CD68 molecule	CD68	968	NP_001242	72
434	CD69 molecule	CD69	969	NP_001772	139
435	CD70 molecule	CD70	970	NP_001243	188
436	CD74 molecule	CD74	972	NP_001020329	340
437	CD79a molecule	CD79A	973	NP_001774	607
438	CD79b molecule	CD79B	974	NP_001035022	103
439	CD80 molecule	CD80	941	NP_005182	86
440	CD83 molecule	CD83	9308	NP_001035370	157
441	CD84 molecule	CD84	8832	NP_003865	18
442	CD86 molecule isoform 2	CD86	942	NP_008820	69
443	CD86 molecule isoform 4	CD86	942	NP_001193853	83
444	CD8a molecule	CD8A	925	NP_001139345	374
445	CD8b molecule	CD8B	926	NP_004922	310
446	CD93 molecule	CD93	22918	NP_036204	22
447	CD99 molecule (Xg blood group)	CD99	4267	NP_002405	94
448	CD99 molecule like 2	CD99L2	83692	NP_001171737	404
449	CDGSH iron sulfur domain 2	CISD2	493856	NP_001008389	577
450	Cdk5 and Abl enzyme substrate 2	CABLES2	81928	NP_112492	288
451	CEA cell adhesion molecule 1	CEACAM1	634	NP_001020083	37
452	CEA cell adhesion molecule 18	CEACAM18	729767	NP_001391990	111
453	CEA cell adhesion molecule 19	CEACAM19	56971	NP_001121365	814
454	CEA cell adhesion molecule 20	CEACAM20	125931	NP_001096067	166
455	CEA cell adhesion molecule 21	CEACAM21	90273	NP_001091976	185
456	CEA cell adhesion molecule 3	CEACAM3	1084	NP_001806	166
457	CEA cell adhesion molecule 4	CEACAM4	1089	NP_001349421	135
458	CEA cell adhesion molecule 5	CEACAM5	1048	NP_004354	26
459	CEA cell adhesion molecule 6	CEACAM6	4680	NP_002474	112
460	CEA cell adhesion molecule 7	CEACAM7	1087	NP_001278414	91
461	cell adhesion molecule 1	CADM1	23705	NP_001091987	70
462	cell adhesion molecule 2	CADM2	253559	NP_001161146	121
463	cell adhesion molecule 3	CADM3	57863	NP_001120645	45
464	cell adhesion molecule 4	CADM4	199731	NP_660339	28
465	cell cycle regulator of NHEJ	CYREN	78996	NP_001230678	36
466	cell growth regulator with EF-hand domain 1	CGREF1	10669	NP_001159711	75
467	cell migration inducing hyaluronidase 1	CEMIP	57214	NP_001280227	71
468	cellular communication network factor 1	CCN1	3491	NP_001545	131
469	cellular communication network factor 2	CCN2	1490	NP_001892	200
470	cellular communication network factor 3	CCN3	4856	NP_002505	342
471	cellular communication network factor 4	CCN4	8840	NP_001191799	71
472	cellular communication network factor 5	CCN5	8839	NP_001310298	70
473	cellular communication network factor 6	CCN6	8838	NP_003871	26
474	cellular repressor of E1A stimulated genes 1	CREG1	8804	NP_003842	94
475	cerberus 1, DAN family BMP antagonist	CER1	9350	NP_005445	286
476	cerebellin 1 precursor	CBLN1	869	NP_004343	137
477	cerebellin 2 precursor	CBLN2	147381	NP_872317	77
478	cerebellin 4 precursor	CBLN4	140689	NP_542184	92
479	cerebral dopamine neurotrophic factor	CDNF	441549	NP_001025125	80
480	ceruloplasmin	CP	1356	NP_000087	57
481	Charcot-Leyden crystal galectin	CLC	1178	NP_001819	61
482	chemokine (C motif) ligand 2	XCL2	6846	NP_003166	83
483	chemokine like factor	CKLF	51192	NP_001035228	109
484	chitinase 1	CHIT1	1118	NP_001243054	202
485	chitinase 3 like 1	CHI3L1	1116	NP_001267	200
486	chitinase 3 like 2	CHI3L2	1117	NP_001020368	286
487	chitinase acidic	CHIA	27159	NP_001035713	89
488	chitinase domain containing 1	CHID1	66005	NP_001136146	21
489	chitobiase	CTBS	1486	NP_004379	103
490	cholecystokinin	CCK	885	NP_000720	2009
491	cholesteryl ester transfer protein	CETP	1071	NP_000069	84
492	chondroadherin	CHAD	1101	NP_001258	216
493	chondroitin sulfate N-acetylgalactosaminyltransferase 1	CSGALNACT1	55790	NP_001123990	44
494	chondroitin sulfate N-acetylgalactosaminyltransferase 2	CSGALNACT2	55454	NP_061060	167
495	chondroitin sulfate proteoglycan 5	CSPG5	10675	NP_001193871	123
496	chondromodulin	CNMD	11061	NP_001011705	180
497	chondrosarcoma associated gene 1	CSAG1	158511	NP_001096046	610
498	chordin like 1	CHRDL1	91851	NP_001137453	55
499	chordin like 2	CHRDL2	25884	NP_001265402	185
500	chorionic gonadotropin subunit beta 1	CGB1	114335	NP_001369350	176
501	chorionic gonadotropin subunit beta 7	CGB7	94027	NP_001372190	179
502	chorionic somatomammotropin hormone 1	CSH1	1442	NP_001308	60
503	chorionic somatomammotropin hormone 2	CSH2	1443	NP_066271	146
504	chorionic somatomammotropin hormone-like 1	CSHL1	1444	NP_072101	75
505	chromodomain Y-linked 1	CDY1	9085	NP_00467	336
506	chromogranin A	CHGA	1113	NP_001266	57
507	chromogranin B	CHGB	1114	NP_001810	267
508	chromosome 1 open reading frame 159	C1orf159	54991	NP_001317235	70
509	chromosome 1 open reading frame 162	C1orf162	128346	NP_777556	411
510	chromosome 1 open reading frame 185	C1orf185	284546	NP_001129980	213
511	chromosome 1 open reading frame 198	C1orf198	84886	NP_116189	312
512	chromosome 1 open reading frame 226	C1orf226	400793	NP_001078844	74
513	chromosome 1 open reading frame 43	C1orf43	25912	NP_001092086	295
514	chromosome 1 open reading frame 54	C1orf54	79630	NP_001287968	187
515	chromosome 1 open reading frame 56	C1orf56	54964	NP_060330	374
516	chromosome 11 open reading frame 24	C11orf24	53838	NP_071733	88
517	chromosome 11 open reading frame 68	C11orf68	83638	NP_001129107	216
518	chromosome 11 open reading frame 87	C11orf87	399947	NP_997528	115
519	chromosome 14 open reading frame 93	C14orf93	60686	NP_001124178	127
520	chromosome 15 open reading frame 48	C15orf48	84419	NP_115789	118
521	chromosome 15 putative open reading frame 32	C15orf32	145858	NP_694585	188
522	chromosome 16 open reading frame 89	C16orf89	146556	NP_001091984	30
523	chromosome 16 open reading frame 92	C16orf92	146378	NP_001103129	69
524	chromosome 17 open reading frame 78	C17orf78	284099	NP_775896	335
525	chromosome 18 open reading frame 32	C18orf32	497661	NP_001030177	160
526	chromosome 19 open reading frame 18	C19orf18	147685	NP_689687	65
527	chromosome 19 open reading frame 38	C19orf38	255809	NP_001129954	109
528	chromosome 2 open reading frame 66	C2orf66	401027	NP_998773	41151
529	chromosome 2 open reading frame 78	C2orf78	388960	NP_001073943	49
530	chromosome 20 open reading frame 173	C20orf173	140873	NP_001138822	37
531	chromosome 22 open reading frame 15	C22orf15	150248	NP_001317970	407
532	chromosome 3 open reading frame 18	C3orf18	51161	NP_001165211	869
533	chromosome 3 open reading frame 33	C3orf33	285315	NP_001295158	190
534	chromosome 3 open reading frame 52	C3orf52	79669	NP_078892	231
535	chromosome 5 open reading frame 15	C5orf15	56951	NP_064584	37
536	chromosome 5 open reading frame 46	C5orf46	389336	NP_996849	113
537	chromosome 6 open reading frame 120	C6orf120	387263	NP_001025034	49
538	chromosome 6 open reading frame 15	C6orf15	29113	NP_054789	98
539	chromosome 6 open reading frame 58	C6orf58	352999	NP_001010905	71
540	chromosome 6 open reading frame 89	C6orf89	221477	NP_689947	273
541	chromosome 9 putative open reading frame 163	C9orf163	158055	NR_172629	166
542	chromosome X open reading frame 66	CXorf66	347487	NP_001013421	76
543	chymase 1	CMA1	1215	NP_001295012	93
544	chymotrypsin C	CTRC	11330	NP_009203	111
545	chymotrypsin like	CTRL	1506	NP_001898	1008
546	chymotrypsin like elastase 1	CELA1	1990	NP_001962	76
547	chymotrypsin like elastase 2A	CELA2A	63036	NP_254275	42
548	chymotrypsin like elastase 3A	CELA3A	10136	NP_005738	224
549	chymotrypsin like elastase 3B	CELA3B	23436	NP_031378	34
550	chymotrypsinogen B1	CTRB1	1504	NP_001897	1390
551	chymotrypsinogen B2	CTRB2	440387	NP_001020371	386
552	cilia and flagella associated protein 45	CFAP45	25790	NP_036469	358
553	ciliary neurotrophic factor	CNTF	1270	NP_000605	481
554	ciliary neurotrophic factor receptor	CNTFR	1271	NP_001833	226
555	CKLF like MARVEL transmembrane domain containing 1	CMTM1	113540	NP_443725	100
556	clusterin	CLU	1191	NP_001822	313
557	clusterin like 1	CLUL1	27098	NP_001275965	75
558	coagulation factor II, thrombin	F2	2147	NP_000497	67
559	coagulation factor III, tissue factor	F3	2152	NP_001984	243
560	coagulation factor IX	F9	2158	NP_000124	124
561	coagulation factor VII	F7	2155	NP_000122	79
562	coagulation factor X	F10	2159	NP_000495	64
563	coagulation factor XI	F11	2160	NP_000119	52
564	coagulation factor XII	F12	2161	NP_000496	56
565	coagulation factor XIII A chain	F13A1	2162	NP_000120	50
566	coagulation factor XIII B chain	F13B	2165	NP_001985	18648
					12339
					2374
567	cobalamin binding intrinsic factor	CBLIF	2694	NP_005133	75
568	cochlin	COCH	1690	NP_001334649	281
569	Coenzyme A synthase	COASY	80347	NP_001035994	39
570	coiled-coil domain containing 107	CCDC107	203260	NP_001182129	105
571	coiled-coil domain containing 126	CCDC126	90693	NP_620126	225
572	coiled-coil domain containing 134	CCDC134	79879	NP_001291726	1300
573	coiled-coil domain containing 167	CCDC167	154467	NP_612502	646
574	coiled-coil domain containing 70	CCDC70	83446	NP_001333004	191
575	coiled-coil domain containing 80	CCDC80	151887	NP_955805	378
576	colipase	CLPS	1208	NP_001823	423
577	colipase like 1	CLPSL1	340204	NP_001010886	101
578	colipase like 2	CLPSL2	389383	NP_001273479	65
579	collagen beta(1-O)galactosyltransferase 1	COLGALT1	79709	NP_078932	114
580	collagen beta(1-O)galactosyltransferase 2	COLGALT2	23127	NP_001290349	204
581	collagen like tail subunit of asymmetric acetylcholinesteraseacetylcholinesterase	COLQ	8292	NP_005668	146
582	collagen triple helix repeat containing 1	CTHRC1	115908	NP_612464	167
583	collagen type II alpha 1 chain	COL2A1	1280	NP_001835	224
584	collagen type IX alpha 1 chain	COL9A1	1297	NP_001842	419
585	collagen type VI alpha 2 chain	COL6A2	1292	NP_001840	172
586	collagen type VIII alpha 1 chain	COL8A1	1295	NP_001841	58
587	collagen type VIII alpha 2 chain	COL8A2	1296	NP_001281276	55
588	collagen type X alpha 1 chain	COL10A1	1300	NP_000484	28
589	collagen- type XIII alpha 1	COL13A1	1305	NP_001123575	100
590	collagen type XV alpha 1 chain	COL15A1	1306	NP_001846	79
591	collagen type XVI alpha 1 chain	COL16A1	1307	NP_001847	139
592	collagen type XXV alpha 1 chain	COL25A1	84570	NP_001243003	273
593	collagen type XXVIII alpha 1 chain	COL28A1	340267	NP_001032852	169
594	collectin subfamily member 10	COLEC10	10584	NP_001311024	163
595	collectin subfamily member 11	COLEC11	78989	NP_001242911	164
596	colony stimulating factor 1	CSF1	1435	NP_000748	178
597	colony stimulating factor 1 receptor	CSF1R	1436	NP_001275634	118
598	colony stimulating factor 2 receptor subunit alpha	CSF2RA	1438	NP_001155001	334
599	colony stimulating factor 3 receptor	CSF3R	1441	NP_000751	3815
600	complement C1q A chain	C1QA	712	NP_001334394	116
601	complement C1q B chain	C1QB	713	NP_000482	142
602	complement C1q C chain	C1QC	714	NP_001107573	36
603	complement C1q like 1	C1QL1	10882	NP_006679	110
604	complement C1q like 2	C1QL2	165257	NP_872334	56
605	complement C1q like 3	C1QL3	389941	NP_001010908	27
606	complement C1q like 4	C1QL4	338761	NP_001008224	174
607	complement C1r	C1R	715	NP_001341275	42
608	complement C1r subcomponent like	C1RL	51279	NP_001284569	90
609	complement C2	C2	717	NP_000054	116
610	complement C3b/C4b receptor 1 like	CR1L	1379	NP_783641	62
611	complement C3d receptor 2	CR2	1380	NP_001868	113
612	complement C6	C6	729	NP_000056	86
613	complement C7	C7	730	NP_000578	120
614	complement C8 alpha chain	C8A	731	NP_000553	31
615	complement C8 beta chain	C8B	732	NP_000057	70
616	complement C8 gamma chain	C8G	733	NP_000597	201
617	complement component 1- s subcomponent	C1S	716	NP_001333779	60
618	complement component 4 binding protein alpha	C4BPA	722	NP_000706	209
619	complement component 4 binding protein beta	C4BPB	725	NP_000707	60
620	complement factor B	CFB	629	NP_001701	217
621	complement factor D	CFD	1675	NP_001304264	364
622	complement factor H	CFH	3075	NP_000177	192
623	complement factor H related 1	CFHR1	3078	NP_001366235	252
624	complement factor H related 2	CFHR2	3080	NP_001299601	46
625	complement factor H related 4	CFHR4	10877	NP_001188479	104
626	complement factor H related 5	CFHR5	81494	NP_110414	218
627	complement factor I	CFI	3426	NP_000195	149
628	complement factor properdin	CFP	5199	NP_001138724	489
629	consortin, connexin sorting protein	CNST	163882	NP_001132931	44
630	contactin 1	CNTN1	1272	NP_001242992	102
631	contactin 3	CNTN3	5067	NP_001380305	61
632	contactin 4	CNTN4	152330	NP_001193884	61
633	contactin associated protein family member 5	CNTNAP5	129684	NP_001354427	105
634	corin, serine peptidase	CORIN	10699	NP_006578	53
635	corneodesmosin	CDSN	1041	NP_001255	96
636	cortexin 3	CTXN3	613212	NP_001041717	49
637	corticotropin releasing hormone	CRH	1392	NP_000747	202
638	corticotropin releasing hormone binding protein	CRHBP	1393	NP_001873	100
639	C-reactive protein- pentraxin-related	CRP	1401	NP_000558	28
640	creatine kinase- mitochondrial 1B	CKMT1B	1159	NP_001362413	107
641	cripto, FRL-1, cryptic family 1	CFC1	55997	NP_001257349	147
642	cripto, FRL-1, cryptic family 1B	CFC1B	653275	NP_001072998	101
643	cryptochrome circadian regulator 2	CRY2	1408	NP_066940	25
644	CST telomere replication complex component 1	CTC1	80169	NP_079375	199
645	C-type lectin domain containing 17A	CLEC17A	388512	NP_001191047	37
646	C-type lectin domain containing 5A	CLEC5A	23601	NP_037384	200
647	C-type lectin domain containing 6A	CLEC6A	93978	NP_001007034	56
648	C-type lectin domain family 1 member A	CLEC1A	51267	NP_057595	128
649	C-type lectin domain family 1 member B	CLEC1B	51266	NP_001092901	282
650	C-type lectin domain family 12 member A	CLEC12A	160364	NP_001193939	60
651	C-type lectin domain family 12 member B	CLEC12B	387837	NP_001123470	83
652	C-type lectin domain family 2 member A	CLEC2A	387836	NP_001124183	3832
653	C-type lectin domain family 2 member D	CLEC2D	29121	NP_037401	174
654	C-type lectin domain family 2 member L	CLEC2L	154790	NP_001073980	106
655	C-type lectin domain family 3 member A	CLEC3A	10143	NP_005743	40
656	C-type lectin domain family 3 member B	CLEC3B	7123	NP_001295323	138
657	C-type lectin domain family 4 member A	CLEC4A	50856	NP_057268	266
658	C-type lectin domain family 4 member C	CLEC4C	170482	NP_987099	156
659	C-type lectin domain family 4 member D	CLEC4D	338339	NP_525126	325
660	C-type lectin domain family 4 member E	CLEC4E	26253	NP_001397898	110
661	C-type lectin domain family 4 member G	CLEC4G	339390	NP_940894	120
662	C-type lectin domain family 4 member M isoform 1	CLEC4M	10332	NP_055072.3	101
663	C-type lectin like 1	CLECL1P	160365	NP_987099	116
664	CUB and zona pellucida like domains 1	CUZD1	50624	NP_071317	153
665	CUB domain containing protein 1	CDCP1	64866	NP_073753	4039
666	CUB domain containing protein 2	CDCP2	200008	NP_001340584	24
667	CUE domain containing 2	CUEDC2	79004	NP_076945	113
668	cutA divalent cation tolerance homolog	CUTA	51596	NP_001014433	77
669	C-X3-C motif chemokine ligand 1	CX3CL1	6376	NP_001291321	163
670	CXADR Ig-like cell adhesion molecule	CXADR	1525	NP_001193992	337
671	CXADR like membrane protein	CLMP	79827	NP_079045	145
672	C-X-C motif chemokine ligand 1	CXCL1	2919	NP_001502	788
673	C-X-C motif chemokine ligand 10	CXCL10	3627	NP_001556.	208
674	C-X-C motif chemokine ligand 11	CXCL11	6373	NP_001289052	26
675	C-X-C motif chemokine ligand 12	CXCL12	6387	NP_000600	686
676	C-X-C motif chemokine ligand 13	CXCL13	10563	NP_001358487	134
677	C-X-C motif chemokine ligand 14	CXCL14	9547	NP_004878	110
678	C-X-C motif chemokine ligand 16	CXCL16	58191	NP_001094282	207
679	C-X-C motif chemokine ligand 17	CXCL17	284340	NP_940879	87
680	C-X-C motif chemokine ligand 2	CXCL2	2920	NP_002080	380
681	C-X-C motif chemokine ligand 3	CXCL3	2921	NP_002081	298
682	C-X-C motif chemokine ligand 5	CXCL5	6374	NP_002985	224
683	C-X-C motif chemokine ligand 6	CXCL6	6372	NP_002984	369
684	C-X-C motif chemokine ligand 8	CXCL8	3576	NP_000575	786
685	C-X-C motif chemokine ligand 9	CXCL9	4283	NP_002407	487
686	cyclin dependent kinase 2 associated protein 1	CDK2AP1	8099	NP_001257362	152
687	cyclin L1	CCNL1	57018	NP_001295114	10
688	cyclin L2	CCNL2	81669	NP_001034666	80
689	cystatin 11	CST11	140880	NP_543020	46
690	cystatin 8	CST8	10047	NP_001268659	186
691	cystatin 9	CST9	128822	NP_001008693	121
692	Cystatin B	CSTB	1476	NP_000091	63
693	cystatin C	CST3	1471	NP_000090	197
694	cystatin D	CST5	1473	NP_001891	316
695	cystatin E/M	CST7	1474	NP_001314	125
696	cystatin F	CST7	8503	NP_003641	278
697	cystatin like 1	CSTL1	128817	NP_612140	117
698	cystatin S	CST4	1472	NP_001890	224
699	cystatin SA	CST2	1470	NP_001313	59
700	cystatin SN	CST11	1469	NP_001889	64
701	cysteine rich hydrophobic domain 2	CHIC2	26511	NP_036242	177
702	cysteine rich protein 2	CRIP2	1397	NP_001303	168
703	cysteine rich secretory protein 1	CRISP1	167	NP_001122	57
704	cysteine rich secretory protein 2	CRISP2	7180	NP_001135879	82
705	cysteine rich secretory protein LCCL domain containing 2	CRISPLD2	83716	NP_113664	712
706	cysteine rich transmembrane BMP regulator 1	CRIM1	51232	NP_057525	388
707	cysteine rich with EGF like domains 2	CRELD2	79174	NP_001128573	80
708	cytidine/uridine monophosphate kinase 1	CMPK1	51727	NP_001129612	122
709	cytochrome b5 domain containing 2	CYB5D2	124936	NP_001241684	86
710	cytochrome b5 reductase 1	CYB5R1	51706	NP_057327	30
711	cytochrome b5 reductase 3	CYB5R3	1727	NP_000389	119
712	cytochrome b561 family member D1	CYB561D1	284613	NP_001127872	48
713	Cytochrome c oxidase assembly factor 1	COA1	55744	NP_001308126	75
714	cytochrome c oxidase assembly factor COX16	COX16	51241	NP_057552	553
715	cytochrome c oxidase subunit 5B	COX5B	1329	NP_001853	132
716	cytochrome c oxidase subunit 8A	COX8A	1351	NP_004065	81
717	Cytochrome c oxidase subunit 8C	COX8C	341947	NP_892016	55
718	cytochrome P450 family 2 subfamily W member 1	CYP2W1	54905	NP_060251	117
719	cytochrome P450- family 4- subfamily Z- polypeptide 1	CYP4Z1	199974	NP_835235	49
720	cytochrome P450 family 51 subfamily A member 1	CYP51A1	1595	NP_000777	70
721	cytochrome p450 oxidoreductase	POR	5447	NP_000932	29
722	cytokine like 1	CYTL1	54360	NP_061129	120
723	cytokine receptor like factor 1	CRLF1	9244	NP_004741	61
724	cytokine receptor like factor 2	CRLF2	64109	NP_001012288	56
725	cytoskeleton associated protein 4	CKAP4	10970	NP_006816	133
726	cytosolic iron-sulfur assembly component 2A	CIAO2A	84191	NP_001014812	90
727	cytotoxic and regulatory T cell molecule	CRTAM	56253	NP_062550	156
728	cytotoxic T-lymphocyte associated protein 4	CTLA4	1493	NP_005205	38
729	DAN domain BMP antagonist family member 5	DAND5	199699	NP_689867	246
730	DCC netrin 1 receptor	DCC	1630	NP_005206	104
731	DDRGK domain containing 1	DDRGK1	65992	NP_076424	674
732	DEAD-box helicase 20	DDX20	11218	NP_009135	49
733	DEAF1 transcription factor	DEAF1	10522	NP_001280563	17
734	decorin	DCN	1634	NP_001911	2143
735	defensin alpha 1	DEFA1	1667	NP_004075	138
736	defensin alpha 4	DEFA4	1669	NP_001916	120
737	defensin alpha 5	DEFA5	1670	NP_066290	52
738	defensin alpha 6	DEFA6	1671	NP_001917	63
739	defensin beta 1	DEFB1	1672	NP_005209	325
740	defensin beta 103A	DEFB103A	414325	NP_001075020	524
741	defensin beta 104A	DEFB104A	140596	NP_525128	407
742	defensin beta 105B	DEFB105B	504180	NP_001035793	67
743	defensin beta 106A	DEFB106A	245909	NP_689464	175
744	defensin beta 107A	DEFB107A	245910	NP_001032757	140
745	defensin beta 108B	DEFB108B	245911	NP_001002035	21
746	defensin beta 108F (pseudogene)	DEFB108F	100133128	NC_000004.12	179
747	defensin beta 110	DEFB110	245913	NP_001032586	42
748	defensin beta 112	DEFB112	245915	NP_001355986	195
749	defensin beta 113	DEFB113	245927	NP_001032818	21
750	defensin beta 114	DEFB114	245928	NP_001032588	27
751	defensin beta 115	DEFB115	245929	NP_001032819	395
752	defensin beta 118	DEFB118	117285	NP_473453	245
753	defensin beta 119	DEFB119	245932	NP_001258138	254
754	defensin beta 121	DEFB121	245934	NP_001011878	270
755	defensin beta 123	DEFB123	245936	NP_697019	187
756	defensin beta 124	DEFB124	245937	NP_001032589	117
757	defensin beta 125	DEFB125	245938	NP_697020	40
758	defensin beta 126	DEFB126	81623	NP_001399154	26
759	defensin beta 127	DEFB127	140850	NP_620713	102
760	defensin beta 128	DEFB128	245939	NP_001032821	126
761	defensin beta 129	DEFB129	140881	NP_543021	322
762	defensin beta 131A	DEFB131A	644414	NP_001035538	44
763	defensin beta 132	DEFB132	400830	NP_997352	432
764	defensin beta 134	DEFB134	613211	NP_001289624	58
765	defensin beta 135	DEFB135	613209	NP_001028189	123
766	defensin beta 136	DEFB136	613210	NP_001028190	96
767	defensin beta 4A	DEFB4A	1673	NP_004933	140
768	dehydrogenase/reductase (SDR family) member 9	DHRS9	10170	NP_001135742	112
769	dehydrogenase/reductase 4 like 2	DHRS4L2	317749	NP_001180564	146
770	dehydrogenase/reductase 7	DHRS7	51635	NP_001309209	147
771	dehydrogenase/reductase 7B	DHRS7B	25979	NP_001317088	25
772	dehydrogenase/reductase 7C	DHRS7C	201140	NP_001099041	69
773	dehydrogenase/reductase SDR family member 6	BDH2	56898	NP_064524.3	102
774	delta like canonical Notch ligand 1	DLL1	28514	NP_005609	148
775	delta like non-canonical Notch ligand 1	DLK1	8788	NP_003827	27
776	delta like non-canonical Notch ligand 2	DLK2	65989	NP_076421	31
777	delta/notch like EGF repeat containing	DNER	92737	NP_620711	65
778	dentin matrix acidic phosphoprotein 1	DMP1	1758	NP_004398	68
779	deoxyribonuclease 1	DNASE1	1773	NP_001338754	94
780	deoxyribonuclease 2 beta	DNASE2B	58511	NP_067056	178
781	deoxyribonuclease I-like 2	DNASE1L2	1775	NP_001288609	123
782	deoxyribonuclease I-like 3	DNASE1L3	1776	NP_001243489	85
783	DEPP autophagy regulator 1	DEPP1	11067	NP_008952	218
784	dermcidin	DCD	117159	NP_444513	135
785	dermokine	DMKN	93099	NP_001030593	873
786	desmocollin 1	DSC1	1823	NP_004939	193
787	desmocollin 2	DSC2	1824	NP_001393435	212
788	desmoglein 1	DSG1	1828	NP_001933	144
789	desmoglein 2	DSG2	1829	NP_001934	202
790	diablo IAP-binding mitochondrial protein	DIABLO	56616	NP_001265231	81
791	dickkopf like acrosomal protein 1	DKKL1	27120	NP_001184230	618
792	dickkopf WNT signaling pathway inhibitor 1	DKK1	22943	NP_036374	21218
					944
					453
					445
					203
793	dickkopf WNT signaling pathway inhibitor 2	DKK2	27123	NP_055236	100
794	dickkopf WNT signaling pathway inhibitor 3	DKK3	27122	NP_001018067	102
795	dickkopf WNT signaling pathway inhibitor 4	DKK4	27121	NP_055235	81
796	DiGeorge syndrome critical region gene 2	DGCR2	9993	NP_005128	33
797	dipeptidase isoform 1	DPEP1	1800	NP_001121613	63
798	dipeptidase isoform a	DPEP1	1800	NP_004404	62
799	dipeptidyl peptidase 4	DPP4	1803	NP_001366533	153
800	dipeptidyl peptidase 7	DPP7	29952	NP_037511	82
801	diphthamide biosynthesis 1	DPH1	1801	NP_001333503	62
802	discoidin domain receptor tyrosine kinase 1	DDR1	780	NP_001189450	140
803	discoidin domain receptor tyrosine kinase 2	DDR2	4921	NP_001014796	132
804	discoidin, CUB and LCCL domain containing 1	DCBLD1	285761	NP_775945	115
805	discoidin, CUB and LCCL domain containing 2	DCBLD2	131566	NP_563615	113
806	divergent protein kinase domain 1C	DIPK1C	125704	NP_001037834	134
807	divergent protein kinase domain 2B	DIPK2B	79742	NP_789789	13
808	DnaJ heat shock protein family (Hsp40) member B11	DNAJB11	51726	NP_001365380	117
809	DnaJ heat shock protein family (Hsp40) member B12	DNAJB12	54788	NP_001002762	7873
					407
					212
810	DnaJ heat shock protein family (Hsp40) member C10	DNAJC10	54431	NP_001258510	42
811	DnaJ heat shock protein family (Hsp40) member C15	DNAJC15	29103	NP_037370	397
812	DnaJ heat shock protein family (Hsp40) member C16	DNAJC16	23341	NP_001274740	62
813	DnaJ heat shock protein family (Hsp40) member C19	DNAJC19	131118	NP_660304	106
814	DnaJ heat shock protein family (Hsp40) member C25	DNAJC25	548645	NP_001015882	53
815	DnaJ heat shock protein family (Hsp40) member C28	DNAJC28	54943	NP_001035282	106
816	dolichyl-diphosphooligosaccharide--protein glycosyltransferase non-catalytic subunit	DDOST	1650	NP_005207	63
817	dolichyl-phosphate mannosyltransferase subunit 3, regulatory	DPM3	54344	NP_061846	128
818	dorsal inhibitory axon guidance protein	DRAXIN	374946	NP_940947	507
819	double C2 domain beta	DOC2B	8447	NP_003576	296
820	double homeobox A pseudogene 9	DUXAP9	503638	NR_122111	270
821	doublesex and mab-3 related transcription factor 2	DMRT2	10655	NP_001124337	76
822	DPT dermatopontin	DPT	1805	NP_001928	70
823	DS cell adhesion molecule	DSCAM	1826	NP_001258463	87
824	DS cell adhesion molecule like 1	DSCAML1	57453	NP_001354833	66
825	dual specificity phosphatase 13	DUSP13	51207	NP_001007272	69
826	dual specificity phosphatase 26	DUSP26	78986	NP_001292044	98
827	dual specificity phosphatase 3	DUSP3	1845	NP_004081	221
828	dynactin associated protein	DYNAP	284254	NP_775900	148
829	dystroglycan 1	DAG1	1605	NP_001159400	74
830	EC61 translocon subunit betaS	SEC61B	10952	NP_006799	328
831	ECRG4 augurin precursor	ECRG4	84417	NP_115787	782
832	ectodysplasin A	EDA	1896	NP_001005609	874
833	ectodysplasin A2 recepto	EDA2R	60401	NP_001186616	263
834	ectonucleoside triphosphate diphosphohydrolase 6 (putative function)	ENTPD6	955	NP_001107561	209
835	ectonucleoside triphosphate diphosphohydrolase 8	ENTPD8	377841	NP_001028285	73
836	ectonucleotide pyrophosphatase/phosphodiesterase 1	ENPP1	5167	NP_006199	251
837	ectonucleotide pyrophosphatase/phosphodiesterase 2	ENPP2	5168	NP_001035181	289
838	ectonucleotide pyrophosphatase/phosphodiesterase 3	ENPP3	5169	NP_005012	152
839	ectonucleotide pyrophosphatase/phosphodiesterase 4	ENPP4	22875	NP_055751	195
840	ectonucleotide pyrophosphatase/phosphodiesterase family member 5	ENPP5	59084	NP_001277001	90
841	EGF domain specific O-linked N-acetylglucosamine transferase	EOGT	285203	NP_001265618	153
842	EGF like domain multiple 8	EGFL8	80864	NP_085155	8
843	EGF like repeats and discoidin domains 3	EDIL3	10085	NP_001265571	52
844	elastase, neutrophil expressed	ELANE	1991	NP_001963	1791
845	elastin	ELN	2006	NP_000492	74
846	elongator acetyltransferase complex subunit 4	ELP4	26610	NP_001275654	41
847	embigin	EMB	133418	NP_940851	144
848	endoglin	ENG	2022	NP_001108225	21
849	endomucin	EMCN	51705	NP_001153166	25
850	endonuclease domain containing 1	ENDOD1	23052	NP_055851	39
851	endonuclease, poly(U) specific	ENDOU	8909	NP_001165910	167
852	endoplasmic reticulum aminopeptidase 1	ERAP1	51752	NP_001035548	251
853	endoplasmic reticulum lectin 1	ERLEC1	27248	NP_001120869	76
854	endoplasmic reticulum oxidoreductase 1 alpha	ERO1A	30001	NP_001369393	186
855	endoplasmic reticulum oxidoreductase 1 beta	ERO1B	56605	NP_063944	174
856	endoplasmic reticulum protein 27	ERP27	121506	NP_001287713	73
857	endoplasmic reticulum protein 44	ERP44	23071	NP_055866	247
858	endosomal transmembrane epsin interactor 1	ENTREP1	9413	NP_001334924	223
859	endosome-lysosome associated apoptosis and autophagy regulator family member 2	ELAPOR2	222223	NP_001136221	76
860	endothelial cell adhesion molecule	ESAM	90952	NP_620411	91
861	endothelial cell specific molecule 1	ESM1	11082	NP_008967	82
862	endothelial cell surface expressed chemotaxis and apoptosis regulator	ECSCR	641700	NP_001071161	304
863	endothelin 1	EDN1	1906	NP_001161791	216
864	endothelin 2	EDN2	1907	NP_001289198	146
865	endothelin 3	EDN3	1908	NP_001289384	251
866	endothelin converting enzyme 1	ECE1	1889	NP_001388	289
867	endothelin converting enzyme 2	ECE2	9718	NP_001032401	64
868	endothelin converting enzyme like 1	ECEL1	9427	NP_004817	167
869	energy homeostasis associated	ENHO	375704	NP_940975	127
870	EPH receptor A1	EPHA1	2041	NP_005223	38
871	EPH receptor A10	EPHA10	284656	NP_001092909	76
872	EPH receptor A2	EPHA2	1969	NP_001316019	96
873	EPH receptor A3	EPHA3	2042	NP_005224	122
874	EPH receptor A4	EPHA4	2043	NP_001291465	141
875	EPH receptor A5	EPHA5	2044	NP_004430	94
876	EPH receptor A7	EPHA7	2045	NP_001275558	55
877	EPH receptor B1	EPHB1	2047	NP_004432	208
878	EPH receptor B2	EPHB2	2048	NP_001296121	449
879	EPH receptor B3	EPHB3	2049	NP_004434	103
880	EPH receptor B6	EPHB6	2051	NP_001267723	226
881	ephrin A2	EFNA2	1943	NP_001396	87
882	ephrin A3	EFNA3	1944	NP_004943	359
883	ephrin A4	EFNA4	1945	NP_001393739	191
884	ephrin A5	EFNA5	1946	NP_001953	56
885	ephrin B1	EFNB1	1947	NP_004420	45
886	ephrin B2	EFNB2	1948	NP_004084	613
887	ephrin B3	EFNB3	1949	NP_001397	27
888	epidermal growth factor	EGF	1950	NP_001954	103
889	epidermal growth factor receptor	EGFR	1956	NP_001333826	116
890	epididymal peptidase inhibitor	EPPIN	57119	NP_001289790	188
891	epididymal protein 3A	EDDM3A	10876	NP_006674	140
892	epididymal protein 3B	EDDM3B	64184	NP_071755	27
893	epididymal sperm binding protein 1	ELSPBP1	64100	NP_071425	47
894	epiphycan	EPYC	1833	NP_004941	57
895	epiregulin	EREG	2069	NP_001423	133
896	epithelial cell adhesion molecule	EPCAM	4072	NP_002345	72
897	Epstein-Barr virus induced 3	EBI3	10148	NP_005746	68
898	ER membrane protein complex subunit 10	EMC10	284361	NP_778233	75
899	ER membrane protein complex subunit 7	EMC7	56851	NP_064539	16
900	erb-b2 receptor tyrosine kinase 2	ERBB2	2064	NP_001005862	36
901	erb-b2 receptor tyrosine kinase 3	ERBB3	2065	NP_001005915	165
902	erythroblast membrane associated protein (Scianna blood group) variant 2	ERMAP	114625	NP_061008	143
903	erythroblast membrane-associated protein (Scianna blood group) variant 1	ERMAP	114625	NP_001017922	262
904	erythropoietin	EPO	2056	NP_000790	93
905	erythropoietin receptor	EPOR	2057	NP_000112	177
906	ETS transcription factor ELK3	ELK3	2004	NP_001290440	223
907	eucine rich repeat transmembrane neuronal 3	LRRTM3	347731	NP_821079	61
908	eucine rich repeats and transmembrane domains 1	LRTM1	57408	NP_001291318	117
909	eva-1 homolog C	EVA1C	473956	NP_001065280	224
910	exosome component 1	EXOSC1	51013	NP_057130	202
911	exostosin glycosyltransferase 2	EXT2	2132	NP_000392	179
912	extracellular leucine rich repeat and fibronectin type III domain containing 2	ELFN2	114794	NP_443138	103
913	extracellular matrix protein 1	ECM1	1893	NP_004416	641
914	extracellular matrix protein 2	ECM2	1842	NP_001384	151
915	eyes shut homolog	EYS	346007	NP_001136272	43
916	F11 receptor	F11R	50848	NP_058642	146
917	FAM20A golgi associated secretory pathway pseudokinase	FAM20A	54757	NP_001230675	42
918	FAM20B glycosaminoglycan xylosylkinase	FAM20B	9917	NP_001311239	172
919	FAM3 metabolism regulating signaling molecule A	FAM3A	60343	NP_001164603	162
920	FAM3 metabolism regulating signaling molecule B	FAM3B	54097	NP_478066	313
921	FAM3 metabolism regulating signaling molecule C	FAM3C	10447	NP_001035109	115
922	FAM3 metabolism regulating signaling molecule D	FAM3D	131177	NP_620160	251
923	family with sequence similarity 151 member A	FAM151A	338094	NP_788954	60
924	family with sequence similarity 162 member A	FAM162A	26355	NP_055182	67
925	family with sequence similarity 162 member B	FAM162B	221303	NP_001078949	48
926	family with sequence similarity 163 member A	FAM163A	148753	NP_001316641	109
927	family with sequence similarity 163 member B	FAM163B	642968	NP_001073984	122
928	family with sequence similarity 171 member A1	FAM171A1	221061	NP_001010924	118
929	family with sequence similarity 171 member B	FAM171B	165215	NP_803237	1399
930	family with sequence similarity 172 member A	FAM172A	83989	NP_001156889	308
931	family with sequence similarity 174 member A	FAM174A	345757	NP_940909	85
932	family with sequence similarity 209 member B	FAM209B	388799	NP_001013668	77
933	family with sequence similarity 210 member A	FAM210A	125228	NP_001092271	165
934	family with sequence similarity 234 member A	FAM234A	83986	NP_001271426	90
935	family with sequence similarity 24 member	FAM24A	118670	NP_001025059	168
936	family with sequence similarity 24 member B	FAM24B	196792	NP_001191293	43
937	family with sequence similarity 241 member A	FAM241A	132720	NP_689613	209
938	family with sequence similarity 241 member B	FAM241B	219738	NP_660349	127
939	Fas apoptotic inhibitory molecule	FAIM	55179	NP_001028202	159
940	Fas associated factor family member 2	FAF2	23197	NP_055428	78
941	Fas associated via death domain	FADD	8772	NP_003815	150
942	Fas cell surface death receptor	FAS	355	NP_000034	388
943	Fas ligand	FASLG	356	NP_000630	106
944	fatty acid amide hydrolase 2	FAAH2	158584	NP_777572	57
945	fatty acid binding protein 6	FABP6	2172	NP_001035532	58
946	F-box and leucine rich repeat protein 2	FBXL2	25827	NP_001336245	90
947	Fc alpha receptor	FCAR	2204	NP_001991	162
948	Fc epsilon receptor II	FCER2	2208	NP_001193948	285
949	Fc gamma receptor and transporter	FCGRT	2217	NP_004098	15
950	Fc gamma receptor Ia	FCER1A	2205	NP_001992	3687
951	Fc gamma receptor IIa	FCGR2A	2212	NP_001129691	46609
					11201
952	Fc gamma receptor Iib isoform 1	FCGR2B	2213	NP_001381406	191
953	Fc gamma receptor Iib isoform 2	FCGR2B	2213	NP_001002273	4019
954	Fc gamma receptor IIIa	FCGR3A	2214	NP_000560	302
955	Fc gamma receptor IIIb	FCGR3B	2215	NP_000561	193
956	Fc mu receptor	FCMR	9214	NP_001135945	62596
					422
					251
957	Fc receptor like 1 isoform 1	FCRL1	115350	NP_443170	540
958	Fc receptor like 1 isoform 2	FCRL1	115350	NP_001152869	765
959	Fc receptor like 2	FCRL2	79368	NP_001152960	2460
960	Fc receptor like 3	FCRL3	115352	NP_001307262	73
961	Fc receptor like 4	FCRL4	83417	NP_112572	171
962	Fc receptor like 5	FCRL5	83416	NP_001182317	261
963	Fc receptor like 6	FCRL6	343413	NP_001004310	161
964	Fc receptor like A	FCRLA	84824	NP_001171795	29
965	Fc receptor like B	FCRLB	127943	NP_001002901	103
966	FERM domain containing 3	FRMD3	257019	NP_001231888	18
967	ferric chelate reductase 1 like	FRRS1L	23732	NP_055149	82
968	ferrochelatase	FECH	2235	NP_000131	66
969	fetal and adult testis expressed 1	FATE1	89885	NP_149076	323
970	fetuin B	FETUB	26998	NP_001295006	83
971	FGF2-associated protein GAFA1	GAFA1	100131227	Discontinued	146
972	fibrinogen beta chain	FGB	2244	NP_001171670	52
973	fibrinogen C domain containing 1	FIBCD1	84929	NP_001138578	126
974	fibrinogen gamma chain	FGG	2266	NP_000500	234
975	fibrinogen like 1	FGL1	2267	NP_004458	184
976	fibrinogen like 2	FGL2	10875	NP_006673	30
977	fibroblast growth factor 1	FGF1	2246	NP_000791	350
978	fibroblast growth factor 10	FGF10	2255	NP_004456	92
979	fibroblast growth factor 12	FGF12	2257	NP_066360	129
980	fibroblast growth factor 16	FGF16	8823	NP_003859	254
981	fibroblast growth factor 17	FGF17	8822	NP_001291407	548
982	fibroblast growth factor 18	FGF18	8817	NP_003853	412
983	fibroblast growth factor 19	FGF19	9965	NP_005108	595
984	fibroblast growth factor 20	FGF20	26281	NP_062825	76
985	fibroblast growth factor 21	FGF21	26291	NP_061986	29236
986	fibroblast growth factor 22	FGF22	27006	NP_001287741	486
987	fibroblast growth factor 23	FGF23	8074	NP_065689	290
988	fibroblast growth factor 3	FGF3	2248	NP_005238	280
989	fibroblast growth factor 5	FGF5	2250	NP_001278741	30
990	fibroblast growth factor 6	FGF6	2251	NP_066276	74
991	fibroblast growth factor 7	FGF7	2252	NP_002000	230
992	fibroblast growth factor 8 isoform B precursor	FGF8	2253	NP_006110	166
993	fibroblast growth factor 8 isoform F precursor	FGF8	2253	NP_149353	442
994	fibroblast growth factor 9	FGF9	2254	NP_002001	128
995	fibroblast growth factor binding protein 1	FGFBP1	9982	NP_005121	139
996	fibroblast growth factor binding protein 2	FGFBP2	83888	NP_114156	154
997	fibroblast growth factor receptor 1	FGFR1	2260	NP_001167534	153
998	fibroblast growth factor receptor 1 isoform 14	FGFR1	2260	NP_001167538	174
999	fibroblast growth factor receptor 1 isoform 3 precursor	FGFR1	2260	NP_075593	93
1000	fibroblast growth factor receptor 2	FGFR2	2263	NP_000132	365
1001	Fibroblast growth factor receptor 2 isoform 8	FGFR2	2263	NP_001138390	222
1002	fibroblast growth factor receptor 3	FGFR3	2261	NP_000133	419
1003	fibroblast growth factor receptor 4	FGFR4	2264	NP_001278909	157
1004	Fibroblast growth factor receptor like 1	FGFRL1	53834	NP_068742	420
1005	fibromodulin	FMOD	2331	NP_002014	79
1006	fibronectin 1	FN1	2335	NP_001293058	447
1007	fibronectin leucine rich transmembrane protein 1	FLRT1	23769	NP_037412	182
1008	fibronectin leucine rich transmembrane protein 3	FLRT3	23767	NP_037413	23
1009	fibronectin type III domain containing 4	FNDC4	64838	NP_073734	4
1010	fibronectin type III domain containing 5	FNDC5	252995	NP_001165411	124
1011	fibronectin type III domain containing 9	FNDC9	408263	NP_001001343	177
1012	fibulin 1	FBLN1	2192	NP_001987	118
1013	fibulin 5	FBLN5	10516	NP_001371087	31
1014	fibulin 7	FBLN7	129804	NP_001121637	53
1015	ficolin 1	FCN1	2219	NP_001994	69
1016	ficolin 2	FCN2	2220	NP_004099	172
1017	ficolin 3	FCN3	8547	NP_003656	134
1018	FIG4 phosphoinositide 5-phosphatase	FIG4	9896	NP_055660	144
1019	FKBP prolyl isomerase 10	FKBP10	60681	NP_068758	67
1020	FKBP prolyl isomerase 11 isoform 1	FKBP11	51303	NP_057678	28
1021	FKBP prolyl isomerase 11 isoform 2	FKBP11	51303	NP_001137253	165
1022	FKBP prolyl isomerase 14	FKBP14	55033	NP_060416	96
1023	FKBP prolyl isomerase 2	FKBP2	2286	NP_001128680	74
1024	FKBP prolyl isomerase 7	FKBP7	51661	NP_001128684	282
1025	FKBP prolyl isomerase 9	FKBP9	11328	NP_001271270	366
1026	flavin containing dimethylaniline monoxygenase 5	FMO5	2330	NP_001138301	31
1027	fms related receptor tyrosine kinase 1	FLT1	2321	NP_001153392	154
1028	fms related receptor tyrosine kinase 3 ligand	FLT3LG	2323	NP_001191431	342
1029	fms related receptor tyrosine kinase 4 isoform 1	FLT4	2324	NP_891555	197
1030	fms related receptor tyrosine kinase 4 isoform 3	FLT4	2324	NP_001341918	372
1031	folate receptor alpha	FOLR1	2348	NP_000793	36
1032	folate receptor beta	FOLR2	2350	NP_000794	46
1033	folate receptor gamma	FOLR3	2352	NP_000795	110
1034	follicle stimulating hormone subunit beta	FSHB	2488	NP_000501	85
1035	follicular dendritic cell secreted protein	FDCSP	260436	NP_694542	165
1036	follistatin like 1	FSTL1	11167	NP_009016	129
1037	follistatin like 4	FSTL4	23105	NP_055897	52
1038	follistatin like 5	FSTL5	56884	NP_001121899	356
1039	four and a half LIM domains 1	FHL1	2273	NP_001153174	142
1040	four-jointed box kinase 1	FJX1	24147	NP_055159	78
1041	FRAS1 related extracellular matrix 2	FREM2	341640	NP_997244	110
1042	fucosyltransferase 1	FUT1	2523	NP_000139	67
1043	fucosyltransferase 10	FUT10	84750	NP_116053	246
1044	fucosyltransferase 11	FUT11	170384	NP_001271123	49
1045	fucosyltransferase 5	FUT5	2527	NP_002025	159
1046	fucosyltransferase 8	FUT8	2530	NP_001358462	274
1047	fucosyltransferase 9	FUT9	10690	NP_006572	189
1048	fumarate hydratase	FH	2271	NP_000134	48
1049	furin, paired basic amino acid cleaving enzyme	FURIN	5045	NP_001276752	60
1050	FXYD domain containing ion transport regulator 1	FXYD1	5348	NP_068702	7
1051	FXYD domain containing ion transport regulator 3	FXYD3	5349	NP_001129479	17
1052	FXYD domain containing ion transport regulator 4	FXYD4	53828	NP_775183	29
1053	FXYD domain containing ion transport regulator 5	FXYD5	53827	NP_054883	38
1054	FXYD domain containing ion transport regulator 6	FXYD6	53826	NP_001158309	121
1055	G protein subunit gamma 8	GNG8	4235	NP_150283	90
1056	G protein subunit gamma transducin 2	GNGT2	2793	NP_001185683	121
1057	G protein-coupled receptor 15 ligand	GPR15LG	387695	NP_997256	275
1058	GADD45G interacting protein 1	GADD45GIP1	90480	NP_443082	225
1059	galactosamine (N-acetyl)-6-sulfatase	GALNS	2588	NP_000503	63
1060	galactose-3-O-sulfotransferase 2	GAL3ST2	64090	NP_071417	58
1061	galactosidase alpha	GLA	2717	NP_000160	43
1062	galactosidase beta 1	GLB1	2720	NP_000395	48
1063	galactosidase beta 1 like	GLB1L	79411	NP_001273352	27
1064	galanin and GMAP prepropeptide	GAL	51083	NP_057057	155
1065	galanin like peptide	GALP	85569	NP_001139018	283
1066	galectin 1	LGALS1	3956	NP_002296	97
1067	galectin 13	LGALS13	29124	NP_037400	49
1068	galectin 3	LGALS3	3958	NP_001344607	293
1069	galectin 7B	LGALS7B	653499	NP_001035972	134
1070	galectin 8	LGALS8	3964	NP_006490	194
1071	galectin 9	LGALS9	3965	NP_001317092	338
1072	gamma-aminobutyric acid type B receptor subunit 1	GABBR1	2550	NP_001305982	60
1073	gamma-glutamyl hydrolase	GGH	8836	NP_003869	48
1074	gamma-glutamyltransferase 1	GGT1	2678	NP_001275762	143
1075	gamma-glutamyltransferase 2, pseudogene	GGT2P	728441	NR_172944	97
1076	ganglioside GM2 activator	GM2A	2760	NP_000396	118
1077	gastric inhibitory polypeptide	GIP	2695	NP_004114	508
1078	gastrin	GAST	2520	NP_000796	73
1079	gastrin releasing peptide	GRP	2922	NP_001012530	8524
					2698
					1512
					1380
					219
					76
					73
1080	gastrokine 1	GKN1	56287	NP_062563	348
1081	GC vitamin D binding protein	GC	2638	NP_000574	22
1082	GCOM1, MYZAP-POLR2M combined locus	GCOM1	145781	NP_001018100	71
1083	GDNF family receptor alpha 1	GFRA1	2674	NP_001138925	404
1084	GDNF family receptor alpha 3	GFRA3	2676	NP_001487	202
1085	GDNF family receptor alpha like	GFRAL	389400	NP_997293	252
1086	gelsolin	GSN	2934	NP_000168	1993
1087	ghrelin and obestatin prepropeptide	GHRL	51738	NP_001128413	64641
1088	GLI pathogenesis related 1	GLIPR1	11010	NP_006842	173
1089	glial cell derived neurotrophic factor	GDNF	2668	NP_000505	117
1090	GLIPR1 like 1	GLIPR1L1	256710	NP_001291893	88
1091	glucagon	GCG	2641	NP_002045	387
1092	glucosamine (N-acetyl)-6-sulfatase	GNS	2799	NP_002067	133
1093	glucosaminyl (N-acetyl) transferase 1	GCNT1	2650	NP_001091102	60
1094	glucosaminyl (N-acetyl) transferase 2 (I blood group)	GCNT2	2651	NP_001482	148
1095	glucosaminyl (N-acetyl) transferase 4	GCNT4	51301	NP_001353666	124
1096	glucose-6-phosphate isomerase	GPI	2821	NP_000166	133
1097	glucosidase II alpha subunit	GANAB	23193	NP_001265121	49
1098	glucoside xylosyltransferase 1	GXYLT1	283464	NP_001093120	403
1099	glucuronidase beta	GUSB	2990	NP_000172	9
1100	glutamine amidotransferase class 1 domain containing 3	GATD3	8209	NP_937798	330
1101	glutaminyl-peptide cyclotransferase	QPCT	25797	NP_036545	10265
					9142
					175
1102	glutamyl aminopeptidase	ENPEP	2028	NP_001968	136
1103	glutaredoxin 2	GLRX2	51022	NP_001230328	96
1104	glutathione peroxidase 1	GPX1	2876	NP_000572	157
1105	glutathione peroxidase 3	GPX3	2878	NP_001316719	54
1106	glutathione peroxidase 4	GPX4	2879	NP_001034936	47
1107	glutathione peroxidase 5	GPX5	2880	NP_001500	41
1108	glutathione peroxidase 7	GPX7	2882	NP_056511	72
1109	glutathione peroxidase 8 (putative)	GPX8	493869	NP_001008398	45
1110	glutathione S-transferase mu 1	GSTM1	2944	NP_000552	93
1111	glyceraldehyde-3-phosphate dehydrogenase, spermatogenic	GAPDHS	26330	NP_055179	146
1112	glycolipid transfer protein domain containing 2	GLTPD2	388323	NP_001014985	233
1113	glycophorin A (MNS blood group)	GYPA	2993	NP_002090	32
1114	glycophorin E (MNS blood group)	GYPE	2996	NP_941391	40
1115	glycoprotein 2	GP2	2813	NP_001007241	995
1116	glycoprotein A33	GPA33	10223	NP_005805	38
1117	glycoprotein hormone subunit alpha 2	GPHA2	170589	NP_570125	111
1118	glycoprotein hormone subunit beta 5	GPHB5	122876	NP_660154	335
1119	glycoprotein hormones, alpha polypeptide	CGA	1081	NP_000726	256
1120	glycoprotein Ib platelet subunit alpha	GP1BA	2811	NP_000164	53
1121	glycoprotein IX platelet	GP9	2815	NP_000165	63
1122	glycoprotein nmb	GPNMB	10457	NP_001005340	7217
					266
					236
					211
1123	glycoprotein V platelet	GP5	2814	NP_004479	89
1124	glycoprotein VI platelet	GP6	51206	NP_001077368	1126
1125	glycosylated integral membrane protein 1	GINM1	116254	NP_620140	93
1126	glycosylated lysosomal membrane protein	GLMP	112770	NP_653181	112
1127	glycosylphosphatidylinositol anchored high density lipoprotein binding protein 1	GPIHBP1	338328	NP_001288701	207
1128	glycosyltransferase 8 domain containing 1	GLT8D1	55830	NP_001010983	123
1129	glycosyltransferase 8 domain containing 2	GLT8D2	83468	NP_001303896	386
1130	glypican 3	GPC3	2719	NP_004475	208
1131	GNAS complex locus	GNAS	2778	NP_000507	1571
1132	golgi associated, gamma adaptin ear containing, ARF binding protein 2	GGA2	23062	NP_055859	75
1133	golgi SNAP receptor complex member 1 isoform 1	GOSR1	9527	NP_004862	191
1134	golgi SNAP receptor complex member 1 isoform 3	GOSR1	9527	NP_001007025	38
1135	golgi SNAP receptor complex member 2	GOSR2	9570	NP_004278	670
1136	golgin, RAB6 interacting	GORAB	92344	NP_001139511	183
1137	gonadotropin releasing hormone 1	GNRH1	2796	NP_000816	22520
1138	gonadotropin releasing hormone 2	GNRH2	2797	NP_001297149	342
1139	grainyhead like transcription factor 3	GRHL3	57822	NP_001181939	31
1140	GRAM domain containing 1A	GRAMD1A	57655	NP_065946	166
1141	Granulin 3 (Granulin B)	GRN	2896	NP_002078	221
1142	Granulin 4 (Granulin A)	GRN	2896	NP_002078	90
1143	granzyme A	GZMA	3001	NP_006135	113
1144	granzyme B	GZMB	3002	NP_001332940	256
1145	granzyme H	GZMH	2999	NP_219491	151
1146	granzyme K	GZMB	3003	NP_002095	83
1147	granzyme M	GZMM	3004	NP_005308	176
1148	GRB2 binding adaptor protein, transmembrane	GAPT	202309	NP_001291357	182
1149	gremlin 1, DAN family BMP antagonist	GREM1	26585	NP_001178251	308
1150	gremlin 2, DAN family BMP antagonist	GREM2	64388	NP_071914	382
1151	GRN granulin	GRN	2896	NP_002078	148
1152	growth arrest and DNA-damage-inducible- gamma interacting protein 1	GNLY	10578	NP_001289687	501
1153	growth arrest specific 6	GAS6	2621	NP_000811	215
1154	growth differentiation factor 10	GDF10	2662	NP_004953	88
1155	growth differentiation factor 15	GDF15	9518	NP_004855	178
1156	growth differentiation factor 5	GDF5	8200	NP_000548	119
1157	growth differentiation factor 9	GDF9	2661	NP_001275753	167
1158	growth hormone 1	GH1	2688	NP_000506	1353
1159	growth hormone 2	GH2	2689	NP_002050	95
1160	growth hormone releasing hormone	GHRH	2691	NP_001171660	206
1161	GrpE like 1, mitochondrial	GRPEL1	80273	NP_079472	183
1162	guanylate cyclase 2C	GUCY2C	2984	NP_004954	74
1163	guanylate cyclase activator 2A	GUCA2A	2980	NP_291031	84
1164	guanylate cyclase activator 2B	GUCA2B	2981	NP_009033	237
1165	guanylate kinase 1	GUK1	2987	NP_000849	168
1166	haloacid dehalogenase like hydrolase domain containing 5	HDHD5	27440	NP_060299	12
1167	haptoglobin-related protein	HPR	3250	NP_001371289	82
1168	harakiri, BCL2 interacting protein	HRK	8739	NP_003797	145
1169	heat shock protein 90 beta family member 1	HSP90B1	7184	NP_003290	134
1170	heat shock protein family A (Hsp70) member 5	HSPA5	3309	NP_005338	140
1171	heat shock protein nuclear import factor hikeshi	HIKESHI	51501	NP_057485	52
1172	hedgehog interacting protein	HHIP	64399	NP_071920	130
1173	hematopoietic cell signal transducer isoform 1 precursor	HCST	10870	NP_055081	73
1174	hematopoietic cell signal transducer isoform 2 precursor	HCST	10870	NP_001007470	111
1175	heme oxygenase 2	HMOX2	3163	NP_001120676	219
1176	hemoglobin subunit alpha 2	HBA2	3040	NP_000508	243
1177	hemoglobin subunit beta	HBB	3043	NP_000509	116
1178	hemoglobin subunit delta	HBD	3045	NP_000510	255
1179	hemoglobin subunit epsilon 1	HBE1	3046	NP_005321	155
1180	hemoglobin subunit gamma 1	HBG1	3047	NP_000550	145
1181	hemoglobin subunit mu	HBM	3042	NP_001003938	113
1182	hemoglobin subunit theta 1	HBQ1	3049	NP_005322	72
1183	hemoglobin subunit zeta	HBZ	3050	NP_005323	247
1184	hemojuvelin BMP co-receptor	HJV	148738	NP_001303696	126
1185	hemopexin	HPX	3263	NP_000604	120
1186	HEPACAM family member 2	HEPACAM2	253012	NP_001034461	135
1187	heparan sulfate 6-O-sulfotransferase 1	HS6ST1	9394	NP_004798	390
1188	heparan sulfate-glucosamine 3-sulfotransferase 1	HS3ST1	9957	NP_005105	159
1189	heparan sulfate-glucosamine 3-sulfotransferase 3A1	HS3ST3A1	9955	NP_006033	182
1190	heparan sulfate-glucosamine 3-sulfotransferase 3B1	HS3ST3B1	9953	NP_006032	222
1191	heparan sulfate-glucosamine 3-sulfotransferase 5	HS3ST5	222537	NP_001373968	81
1192	heparanase	HPSE	10855	NP_001092010	217
1193	heparanase 2	HPSE2	60495	NP_068600	134
1194	heparin binding EGF like growth factor	HBEGF	1839	NP_001936	574
1195	heparin binding growth factor	HDGF	3068	NP_001119522	666
1196	hepatic and glial cell adhesion molecule	HEPACAM	220296	NP_001397972	37
1197	hepatitis A virus cellular receptor 1	HAVCR1	26762	NP_036338	24
1198	hepatitis A virus cellular receptor 2	HAVCR2	84868	NP_116171	74
1199	hepatocyte growth factor	HGF	3082	NP_000592	464
1200	hepcidin antimicrobial peptide	HAMP	57817	NP_066998	179
1201	hephaestin	HEPH	9843	NP_620074	96
1202	hephaestin like 1	HEPHL1	341208	NP_001092142	46
1203	HERV-H LTR-associating 2	HHLA2	11148	NP_001269485	323
1204	hexosaminidase subunit alpha	HEXA	3073	NP_000511	94
1205	hexosaminidase subunit beta	HEXB	3074	NP_000512	110
1206	hexose-6-phosphate dehydrogenase/glucose 1-dehydrogenase	H6PD	9563	NP_001269516	2128
1207	HGF activator	HGFAC	3083	NP_001284368	200
1208	high mobility group box 2	HMGB2	3148	NP_001124160	386
1209	histatin 1	HTN1	3346	NP_001355919	71
1210	histatin 3	HTN3	3347	NP_000191	157
1211	histidine rich calcium binding protein	HRC	3270	NP_002143	192
1212	histidine rich carboxyl terminus 1	HRCT1	646962	NP_001034881	136
1213	histidine rich glycoprotein	HRG	3273	NP_000403	166
1214	histidine triad nucleotide binding protein 1	HINT1	3094	NP_005331	53
1215	histidine triad nucleotide binding protein 2	HINT2	84681	NP_115982	164
1216	histocompatibility minor serpin domain containing	HMSD	284293	NP_001116838	37
1217	HLA complex P5	HCP5P2	352998	Discontinued	50
1218	homeostatic iron regulator	HFE	3077	NP_000401	201
1219	HtrA serine peptidase 2	HTRA2	27429	NP_001308656	150
1220	HtrA serine peptidase 4	HTRA4	203100	NP_710159	120
1221	hyaluronan and proteoglycan link protein 1	HAPLN1	1404	NP_001875	88
1222	hyaluronan and proteoglycan link protein 2	HAPLN2	60484	NP_068589	76
1223	hyaluronan and proteoglycan link protein 4	HAPLN4	404037	NP_075378	276
1224	hyaluronidase 1	HYAL1	3373	NP_149349	70
1225	hyaluronidase 3	HYAL3	8372	NP_001186958	101
1226	hydroxysteroid 11-beta dehydrogenase 1	HSD11B1	3290	NP_001193670	50
1227	hydroxysteroid 11-beta dehydrogenase 1 like	HSD11B1L	374875	NP_001254797	120
1228	hydroxysteroid 17-beta dehydrogenase 1	HSD17B1	3292	NP_000404	16
1229	hypocretin neuropeptide precursor	HCRT	3060	NP_001515	110
1230	hypothetical LOC100132364	LOC100132364	100132364	Discontinued	94
1231	hypothetical protein	LOC389230	389230	Discontinued	10
1232	hypothetical protein	LOC652821	652821	Discontinued	384
1233	hypothetical protein	LOC653355	653355	Discontinued	18
1234	hypothetical protein	LOC100129668	XM_001713607	Discontinued	126
1235	hypothetical protein	LOC100133209	100133209	Discontinued	379
1236	hypothetical protein	LOC100134366	100134366	Discontinued	89
1237	hypothetical protein LOC100128031	LOC100128031	100128031	Discontinued	132
1238	hypothetical protein LOC100134099	LOC100134099	100134099	Discontinued	509
1239	hypothetical protein LOC100287147	LOC100287147	100287147	Discontinued	50
1240	hypothetical protein LOC100287251	LOC100287251	100287251	Discontinued	218
1241	hypothetical protein LOC100288090	LOC100288090	100288090	Discontinued	58
1242	hypothetical protein LOC100288168	LOC100288168	100288168	Discontinued	145
1243	hypothetical protein LOC100288245	LOC100288245	100288245	Discontinued	53
1244	hypothetical protein LOC100289024	LOC100289024	100289024	Discontinued	81
1245	hypothetical protein LOC100289277	LOC100289277	100289277	Discontinued	37
1246	hypothetical protein LOC100290973	LOC100290973	100290973	Discontinued	104
1247	hypoxia up-regulated 1	HYOU1	10525	NP_001124463	712
1248	iduronate 2-sulfatase	IDS	3423	NP_000193	111
1249	IFI30 lysosomal thiol reductase	IFI30	10437	NP_006323	23
1250	IgA inducing protein	IGIP	492311	NP_001007190	26
1251	IGF like family member 1	IGFL1	374918	NP_940943	37
1252	IGF like family member 3	IGFL3	388555	NP_997276	41
1253	IGF like family member 4	IGFL4	444882	NP_001002923	73
1254	IGF like family receptor 1	IGFLR1	79713	NP_001332932	63
1255	IgLON family member 5	IGLON5	402665	NP_001094842	48
1256	IK cytokine	IK	3550	NP_006074	211
1257	IL11RA interleukin 11 receptor subunit alpha	IL11RA	3590	NP_001136256	27
1258	immediate early response 3 interacting protein 1	IER3IP1	51124	NP_057181	296
1259	immunoglobulin heavy variable 2/OR16-5 (non-functional)	IGHV2OR16-5	100129631	NG_065965	149
1260	immunoglobulin kappa variable 1D-33	IGKV1D-33	28896	NG_000833.2	119
1261	immunoglobulin lambda like polypeptide 1	IGLL1	3543	NP_001356835	62
1262	immunoglobulin superfamily containing leucine rich repeat 2	ISLR2	57611	NP_001123608	136
1263	immunoglobulin superfamily DCC subclass member 3	IGDCC3	9543	NP_004875	982
1264	immunoglobulin superfamily member 11 isoform a	IGSF11	152404	NP_689751	103
1265	immunoglobulin superfamily member 11 isoform b	IGSF11	152404	NP_001015887	86
1266	immunoglobulin superfamily member 3	IGSF3	3321	NP_001007238	56
1267	immunoglobulin superfamily member 8	IGSF8	93185	NP_001193594	195
1268	immunoglobulin superfamily member 9B	IGSF9B	22997	NP_001264214	71
1269	importin 11	IPO11	51194	NP_005469.2	46
1270	Indian hedgehog signaling molecule	IHH	3549	NP_002172	79
1271	inducible T cell costimulator	ICOS	29851	NP_036224	248
1272	inducible T cell costimulator ligand	ICOSLG	23308	NP_056074	56
1273	inflammation and lipid regulator with UBA-like and NBR1-like domains	ILRUN	64771	NP_073595	200
1274	inhibin subunit beta A	INHBA	3624	NP_002183	953
1275	inhibin subunit beta B	INHBB	3625	NP_002184	112
1276	inhibin subunit beta C	INHBC	3626	NP_005529	89
1277	inhibitor of DNA binding 1	ID1	3397	NP_002156	70
1278	inositol 1,4,5-triphosphate receptor associated 1	IRAG1	10335	NP_001092049	717
1279	inositol 1,4,5-trisphosphate receptor interacting protein	ITPRIP	85450	NP_001258941	43
1280	inositol polyphosphate-5-phosphatase K	INPP5K	51763	NP_001129114	112
1281	INS-IGF2 readthrough	INS-IGF2	723961	NP_001035835	124
1282	insulin	INS	3630	NP_000198	157
1283	insulin degrading enzyme	IDE	3416	NP_001159418	39
1284	insulin induced gene 1	INSIG1	3638	NP_001333519	286
1285	insulin like 3	INSL3	3640	NP_001252516	438
1286	insulin like 4	INSL4	3641	NP_002186	56
1287	insulin like 5	INSL5	10022	NP_005469	187
1288	insulin like 6	INSL6	11172	NP_009110	260
1289	insulin like growth factor 1	IGF1	3479	NP_000609	351
1290	insulin like growth factor 1 receptor	IGF1R	3480	NP_000866	92
1291	insulin like growth factor 2	IGF2	3481	NP_000603	896
1292	insulin like growth factor binding protein 1	IGFBP1	3484	NP_000587	283
1293	insulin like growth factor binding protein 2	IGFBP2	3485	NP_000588	281
1294	insulin like growth factor binding protein 3	IGFBP3	3486	NP_000589	283
1295	insulin like growth factor binding protein 4	IGFBP4	3487	NP_001543	286
1296	insulin like growth factor binding protein 5	IGFBP5	3488	NP_000590	71
1297	insulin like growth factor binding protein 6	IGFBP6	3489	NP_002169	122
1298	insulin like growth factor binding protein acid labile subunit	IGFALS	3483	NP_001139478	109
1299	insulin like growth factor binding protein like 1	IGFBPL1	347252	NP_001007564	1031
1300	insulin receptor related receptor	INSRR	3645	NP_055030	113
1301	integral membrane protein 2A	ITM2A	9452	NP_001165052	242
1302	integral membrane protein 2B	ITM2B	9445	NP_068839	300
1303	integrin alpha FG-GAP repeat containing 1	ITFG1	81533	NP_001291931	93
1304	integrin binding sialoprotein	IBSP	3381	NP_004958	314
1305	integrin subunit alpha 11	ITGA11	22801	NP_001004439	88
1306	integrin subunit alpha 4	ITGA4	3676	NP_000876	99
1307	integrin subunit alpha 5	ITGA5	3678	NP_002196	51
1308	integrin subunit alpha 8	ITGA8	8516	NP_001278423	127
1309	integrin subunit alpha L	ITGAL	3683	NP_001107852	14
1310	integrin subunit alpha X	ITGAX	3687	NP_000878	83
1311	integrin subunit beta 2	ITGB2	3689	NP_000202	26
1312	integrin subunit beta 7	ITGB7	3695	NP_000880	110
1313	inter-alpha-trypsin inhibitor heavy chain 1	ITIH1	3697	NP_001159906	201
1314	inter-alpha-trypsin inhibitor heavy chain 2	ITIH2	3698	NP_002207	102
1315	inter-alpha-trypsin inhibitor heavy chain 3	ITIH3	3699	NP_001378948	155
1316	inter-alpha-trypsin inhibitor heavy chain 4	ITIH4	3700	NP_001159921	774
1317	inter-alpha-trypsin inhibitor heavy chain 5	ITIH5	80760	NP_001001851	165
1318	intercellular adhesion molecule 1	ICAM1	3383	NP_000192	32
1319	intercellular adhesion molecule 2 variant 1	ICAM2	3384	NP_001093256	25
1320	intercellular adhesion molecule 2 variant 5	ICAM2	3384	NP_000864	85
1321	intercellular adhesion molecule 3	ICAM3	3385	NP_002153	87
1322	intercellular adhesion molecule 4 (Landsteiner-Wiener blood group)	ICAM4	3386	NP_001034221	301
1323	intercellular adhesion molecule 5	ICAM5	7087	NP_003250	69
1324	interferon alpha 1	IFNA1	3439	NP_076918	170
1325	interferon alpha 10	IFNA10	3446	NP_002162	209
1326	interferon alpha 13	IFNA13	3447	NP_008831	155
1327	interferon alpha 14	IFNA14	3448	NP_002163	282
1328	interferon alpha 16	IFNA16	3449	NP_002164	115
1329	interferon alpha 17	IFNA17	3451	NP_067091	171
1330	interferon alpha 2	IFNA2	3440	NP_000596	219
1331	interferon alpha 21	IFNA21	3452	NP_002166	144
1332	interferon alpha 4	IFNA4	3441	NP_066546	216
1333	interferon alpha 5	IFNA5	3442	NP_002160	255
1334	interferon alpha 6	IFNA6	3443	NP_066282	455
1335	interferon alpha 7	IFNA7	3444	NP_066401	229
1336	interferon alpha 8	IFNA8	3445	NP_002161	179
1337	interferon alpha and beta receptor subunit 1	IFNAR1	3454	NP_000620	70
1338	interferon alpha inducible protein 6	IFI6	2537	NP_002029	58
1339	interferon beta 1	IFNB1	3456	NP_002167	197
1340	interferon epsilon	IFNE	338376	NP_795372	43
1341	interferon gamma receptor 2	IFNGR2	3460	NP_005525	64
1342	interferon lambda 1	IFNL1	282618	NP_742152	162
1343	interferon lambda 2	IFNL2	282616	NP_742150	297
1344	interferon lambda 3	IFNL3	282617	NP_001333866	323
1345	interferon lambda receptor 1	IFNLR1	163702	NP_734464	186
1346	interferon omega 1	IFNW1	3467	NP_002168	374
1347	interleukin 1 alpha	IL1A	3552	NP_000566	90
1348	interleukin 1 beta	IL1B	3553	NP_000567	87
1349	interleukin 1 family member 10	IL1F10	84639	NP_115945	51
1350	interleukin 1 receptor accessory protein	IL1RAP	3556	NP_001161400	83
1351	interleukin 1 receptor accessory protein like 2	IL1RAPL2	26280	NP_059112	40
1352	interleukin 1 receptor antagonist	IL1RN	3557	NP_000568	179
1353	interleukin 1 receptor associated kinase 3	IRAK3	11213	NP_001135995	46
1354	interleukin 1 receptor like 1	IL1RL1	9173	NP_001269337	306
1355	interleukin 1 receptor like 2	IL1RL2	8808	NP_001338375	74
1356	interleukin 1 receptor type 1	IL1R1	3554	NP_000868	40
1357	interleukin 1 receptor type 2	IL1R2	7850	NP_004624	49
1358	interleukin 10	IL10	3586	NP_000563	189
1359	interleukin 11	IL11	3589	NP_000632	201
1360	interleukin 12 receptor subunit beta 1	IL12RB1	3594	NP_001276952	125
1361	interleukin 12B	IL12B	3593	NP_002178	333
1362	interleukin 13	IL13	3596	NP_001341920	125
1363	interleukin 13 receptor subunit alpha 1	IL13RA1	3597	NP_001551	27
1364	interleukin 15	IL15	3600	NP_000576	164
1365	interleukin 15 receptor subunit alpha	IL15RA	3601	NP_001230468	304
1366	interleukin 16	IL16	3603	NP_004504	719
1367	interleukin 17 receptor B	IL17RB	55540	NP_061195	108
1368	interleukin 17 receptor D	IL17RD	54756	NP_001305793	321
1369	interleukin 17A	IL17A	3605	NP_002181	754
1370	interleukin 17B	IL17B	27190	NP_001304916	417
1371	interleukin 17C	IL17C	27189	NP_037410	197
1372	interleukin 17F	IL17F	112744	NP_443104	329
1373	interleukin 18	IL18	3606	NP_001230140	139
1374	interleukin 18 binding protein	IL18BP	10068	NP_001034748	76
1375	interleukin 18 receptor 1	IL18R1	8809	NP_003846	128
1376	interleukin 2	IL2	3558	NP_000577	101
1377	interleukin 2 receptor subunit alpha	IL2RA	3559	NP_000408	77
1378	interleukin 2 receptor subunit beta	IL2RB	3560	NP_000869	67
1379	interleukin 2 receptor subunit gamma	IL2RG	3561	NP_000197	56
1380	interleukin 20	IL20	50604	NP_001372094	163
1381	interleukin 20 receptor subunit beta	IL20RB	53833	NP_653318	107
1382	interleukin 21	IL21	59067	NP_068575	44309
					2456
					798
1383	interleukin 21 receptor	IL21R	50615	NP_068570	33
1384	interleukin 22	IL22	50616	NP_065386	88
1385	interleukin 22 receptor subunit alpha 1	IL22RA1	58985	NP_067081	76
1386	interleukin 22 receptor subunit alpha 2	IL22RA2	116379	NP_443194	77
1387	interleukin 23 receptor	IL23R	149233	NP_653302	255
1388	interleukin 23 subunit alpha	IL23A	51561	NP_057668	75
1389	interleukin 24	IL24	11009	NP_001172085	153
1390	interleukin 25	IL25	64806	NP_073626	2141
1391	interleukin 27 receptor subunit alpha	IL27RA	9466	NP_004834	70
1392	interleukin 3	IL3	3562	NP_000579	5024
1393	interleukin 3 receptor subunit alpha	IL3RA	3563	NP_002174	149
1394	interleukin 31	IL31	386653	NP_001014358	66
1395	interleukin 31 receptor A	IL31RA	133396	NP_001229565	39
1396	interleukin 32	IL32	9235	NP_001012649	161
1397	interleukin 33	IL33	90865	NP_001186569	234
1398	interleukin 34	IL34	146433	NP_001166242	49
1399	interleukin 36 alpha	IL36A	27179	NP_055255	186
1400	interleukin 36 beta	IL36B	27177	NP_055253	191
1401	interleukin 36 gamma	IL36G	56300	NP_001265497	43
1402	interleukin 36 receptor antagonist	IL36RN	26525	NP_036407	90
1403	interleukin 37	IL37	27178	NP_055254	202
1404	interleukin 4	IL4	3565	NP_000580	453
1405	interleukin 4 receptor	IL4R	3566	NP_000409	93
1406	interleukin 5	IL5	3567	NP_000870	4654
1407	interleukin 5 receptor subunit alpha	IL5RA	3568	NP_000555	634
1408	interleukin 6	IL6	3569	NP_000591	65371
					13854
1409	interleukin 6 cytokine family signal transducer	IL6ST	3572	NP_002175	73
1410	interleukin 6 receptor	IL6R	3570	NP_000556	577
1411	interleukin 7	IL7	3574	NP_000871	219
1412	interleukin 7 receptor	IL7R	3575	NP_002176	26
1413	interleukin 9	IL9	3578	NP_000581	200
1414	interleukin 9 receptor	IL9R	3581	NP_002177	53
1415	interphotoreceptor matrix proteoglycan 1	IMPG1	3617	NP_001269297	150
1416	IQ motif containing F5	IQCF5	389124	NP_001138531	51
1417	iron-sulfur cluster assembly 2	ISCA2	12296	NP_919255	249
1418	IRX2 divergent transcript	IRX2-DT	153571	NR_122125	85
1419	ISG15 ubiquitin like modifier	ISG15	9636	NP_005092	228
1420	islet amyloid polypeptide	IAPP	3375	NP_000406	6935
					287
1421	islet cell autoantigen 1	ICA1	3382	NP_001129492	129
1422	isthmin 2	ISM2	145501	NP_872315	122
1423	ITPRIP like 1	ITPRIPL1	150771	NP_848590	161
1424	IZUMO family member 2	IZUMO2	126123	NP_001308378	147
1425	izumo sperm-oocyte fusion 1	IZUMO1	284359	NP_872381	148
1426	jagged canonical Notch ligand 2	JAG2	3714	NP_002217	54
1427	Janus kinase and microtubule interacting protein 3	JAKMIP3	282973	NP_001098991	539
1428	joining chain of multimeric IgA and IgM	JCHAIN	3512	NP_653247	63
1429	jumping translocation breakpoint	JTB	10899	NP_006685	68
1430	junction adhesion molecule like	JAML	120425	NP_001091996	186
1431	junctional adhesion molecule 2	JAM2	58494	NP_067042	39
1432	junctophilin 1	JPH1	56704	NP_001304759	347
1433	kallikrein 1	KLK1	3816	NP_002248	59
1434	kallikrein B1	KLKB1	3818	NP_000883	37
1435	kallikrein related peptidase 10	KLK10	5655	NP_001070968	279
1436	kallikrein related peptidase 11	KLK11	11012	NP_001129504	169
1437	kallikrein related peptidase 12	KLK12	43849	NP_001357054	62
1438	kallikrein related peptidase 13	KLK13	26085	NP_056411	44
1439	kallikrein related peptidase 14	KLK14	43847	NP_001298111	206
1440	kallikrein related peptidase 15	KLK15	55554	NP_001264010	137
1441	kallikrein related peptidase 4	KLK4	9622	NP_001289890	148
1442	kallikrein related peptidase 5	KLK5	25818	NP_001070959	463
1443	kallikrein related peptidase 6	KLK6	5653	NP_001012982	62
1444	kallikrein related peptidase 7	KLK7	5650	NP_001193982	347
1445	kallikrein related peptidase 8	KLK8	11202	NP_001268360	128
1446	kallikrein related peptidase 9	KLK9	284366	NP_036447	114
1447	kallikrein-related peptidase 3	KLK3	354	NP_001025218	115
1448	Kazal type serine peptidase inhibitor domain 1	KAZALD1	81621	NP_112191	146
1449	kelch like family member 21	KLHL21	9903	NP_001311238	49
1450	Kell metallo-endopeptidase (Kell blood group)	KEL	3792	NP_000411	141
1451	keratinocyte differentiation associated protein	KRTDAP	388533	NP_997275	178
1452	keratocan	KERA	11081	NP_008966	42
1453	KIAA2013	KIAA2013	90231	NP_612355	46
1454	killer cell immunoglobulin like receptor, three Ig domains and long cytoplasmic tail 2	KIR3DL2	3812	NP_006728	159
1455	killer cell immunoglobulin like receptor, three Ig domains and long cytoplasmic tail 3	KIR3DL3	115653	NP_703144	369
1456	killer cell immunoglobulin like receptor, three Ig domains and short cytoplasmic tail 1	KIR3DS1	3813	NP_001077008	70
1457	killer cell immunoglobulin like receptor, two Ig domains and long cytoplasmic tail 1	KIR2DL1	3802	NP_055033	96
1458	killer cell immunoglobulin like receptor, two Ig domains and long cytoplasmic tail 2	KIR2DL2	3803	NP_055034	77
1459	killer cell immunoglobulin like receptor, two Ig domains and long cytoplasmic tail 4	KIR2DL4	3805	NP_002246	159
1460	killer cell immunoglobulin like receptor, two Ig domains and long cytoplasmic tail 5A	KIR2DL5A	57292	NP_065396	4103
1461	killer cell immunoglobulin like receptor, two Ig domains and short cytoplasmic tail 2	KIR2DS2	100132285	NP_001278624	40
1462	killer cell immunoglobulin like receptor, two Ig domains and short cytoplasmic tail 3	KIR2DS3	3808	NP_036445	67
1463	killer cell immunoglobulin like receptor, two Ig domains and short cytoplasmic tail 5	KIR2DS5	3810	NP_055328	41
1464	killer cell lectin like receptor C1	KLRC1	3821	NP_002250	124
1465	killer cell lectin like receptor C2	KLRC2	3822	NP_002251	221
1466	killer cell lectin like receptor C3	KLRC3	3823	NP_002252	226
1467	killer cell lectin like receptor C4	KLRC4	8302	NP_038459	212
1468	killer cell lectin like receptor D1	KLRD1	3824	NP_001107868	185
1469	killer cell lectin like receptor F1	KLRF1	51348	NP_057607	106
1470	killer cell lectin like receptor G1	KLRG1	10219	NP_001316028	213
1471	killer cell lectin like receptor G2	KLRG2	346689	NP_940910	620
1472	killer cell lectin like receptor K1	KLRK1	22914	NP_031386	149
1473	kinase insert domain receptor	KDR	3791	NP_002244	106
1474	kinesin family member C2	KIFC2	90990	NP_001356698	18
1475	kininogen 1	KNG1	3827	NP_000884	112
1476	kirre like nephrin family adhesion molecule 2	KIRREL2	84063	NP_001316459	128
1477	KiSS-1 metastasis suppressor	KISS1	3814	NP_002247	185
1478	KIT ligand	KITLG	4254	NP_000890	119
1479	KIT proto-oncogene, receptor tyrosine kinase	KIT	3815	NP_000213	79
1480	kringle containing transmembrane protein 1 isoform 2	KREMEN1	83999	NP_114434	134
1481	kringle containing transmembrane protein 1 isoform 3	KREMEN1	83999	NP_001034659	82
1482	L1 cell adhesion molecule	L1CAM	3897	NP_000416	78
1483	lacritin	LACRT	90070	NP_150593	3365
1484	lactalbumin alpha	LALBA	3906	NP_001371279	73
1485	lactase	LCT	3938	NP_002290	108
1486	lactase-like	LCTL	197021	NP_001265491	82
1487	lactoperoxidase	LPO	4025	NP_001153574	146
1488	ladinin 1	LAD1	3898	NP_005549	172
1489	laeverin	LVRN	206338	NP_776161	141
1490	laminin subunit alpha 4	LAMA4	3910	NP_001098676	135
1491	laminin subunit beta 3	LAMB3	3914	NP_000219	127
1492	laminin subunit gamma 2	LAMC2	3918	NP_005553	690
1493	LARGE xylosyl- and glucuronyltransferase 1	LARGE1	9215	NP_001349878	208
1494	latent transforming growth factor beta binding protein 2	LTBP2	4053	NP_000419	1179
1495	layilin	LAYN	143903	NP_001245319	103
1496	Lck interacting transmembrane adaptor 1	LIME1	54923	NP_001292583	229
1497	LDL receptor related protein 1	LRP1	4035	NP_002323	7611
1498	LDL receptor related protein 11	LRP11	84918	NP_116221	22
1499	LDL receptor related protein 12 isoform a	LRP12	29967	NP_038465	103
1500	LDL receptor related protein 12 isoform b	LRP12	29967	NP_001129175	319
1501	LDL receptor related protein 3	LRP3	4037	NP_002324	44
1502	LDL receptor related protein 8	LRP8	7804	NP_001018064	623
1503	LDOC1 regulator of NFKB signaling	LDOC1	23641	NP_036449	111
1504	lecithin-cholesterol acyltransferase	LCAT	3931	NP_000220	103
1505	lectin, mannose binding 2 like isoform 1	LMAN2L	81562	NP_001135764	141
1506	lectin, mannose binding 2 like isoform 2	LMAN2L	81562	NP_110432	181
1507	left-right determination factor 2	LEFTY2	7044	NP_001165896	42
1508	legumain	LGMN	5641	NP_001008530	120
1509	leptin	LEP	3952	NP_000221	151
1510	leucine rich alpha-2-glycoprotein 1	LRG1	116844	NP_443204	78
1511	leucine rich glioma inactivated 1	LGI1	9211	NP_001295204	130
1512	leucine rich repeat and fibronectin type III domain containing 1	LRFN1	57622	NP_065913	367
1513	leucine rich repeat and fibronectin type III domain containing 2	LRFN2	57497	NP_065788	129
1514	leucine rich repeat and fibronectin type III domain containing 5	LRFN5	145581	NP_001317035	76
1515	leucine rich repeat and Ig domain containing 1	LINGO1	84894	NP_001288115	58
1516	leucine rich repeat and Ig domain containing 2	LINGO2	158038	NP_001245211	205
1517	leucine rich repeat containing 15 isoform a	LRRC15	131578	NP_001128529	321
1518	leucine rich repeat containing 15 isoform b	LRRC15	131578	NP_570843	42
1519	leucine rich repeat containing 17	LRRC17	10234	NP_001026862	43
1520	leucine rich repeat containing 19	LRRC19	64922	NP_075052	129
1521	leucine rich repeat containing 24	LRRC24	441381	NP_001019849	67
1522	leucine rich repeat containing 25	LRRC25	126364	NP_660299	53
1523	leucine rich repeat containing 3	LRRC3	81543	NP_112153	183
1524	leucine rich repeat containing 32	LRRC32	2615	NP_005503	391
1525	leucine rich repeat containing 3B	LRRC3B	116135	NP_001304737	130
1526	leucine rich repeat containing 3B	LRRC3B	116135	NP_443185	20
1527	leucine rich repeat containing 4C	LRRC4C	57689	NP_065980	57
1528	leucine rich repeat containing 52	LRRC52	440699	NP_001005214	186
1529	leucine rich repeat containing G protein-coupled receptor 5	LGR5	8549	NP_001264155	186
1530	leucine rich repeat LGI family member 2	LGI2	55203	NP_060646	54
1531	leucine rich repeat LGI family member 3	LGI3	203190	NP_644807	12
1532	leucine rich repeat neuronal 3	LRRN3	54674	NP_001093130	75
1533	leucine rich repeat neuronal 4	LRRN4	164312	NP_689824	61
1534	leucine rich repeat transmembrane neuronal 2	LRRTM2	26045	NP_056379	187
1535	leucine rich repeat transmembrane neuronal 4	LRRTM4	80059	NP_079269	127
1536	leucine rich repeat, Ig-like and transmembrane domains 1	LRIT1	26103	NP_056428	65
1537	leucine rich repeats and calponin homology domain containing 3	LRCH3	84859	NP_001350816	60
1538	leucine rich repeats and calponin homology domain containing 4	LRCH4	4034	NP_001276863	31
1539	leucine rich repeats and immunoglobulin like domains 1	LRIG1	26018	NP_001364273	82
1540	leucine rich repeats and transmembrane domains 1	LRTM1	57408	NP_065729	62
1541	leucine rich single-pass membrane protein 1	LSMEM1	286006	NP_001127940	104
1542	leucine zipper and EF-hand containing transmembrane protein 1	LETM1	3954	NP_036450	397
1543	leucine zipper protein 2	LUZP2	338645	NP_001009909	165
1544	leucyl and cystinyl aminopeptidase	LNPEP	4012	NP_005566	43
1545	leukocyte associated immunoglobulin like receptor 1	LAIR1	3903	NP_002278	144
1546	leukocyte associated immunoglobulin like receptor 2	LAIR2	3904	NP_002279	5873
					50
					48
1547	leukocyte cell derived chemotaxin 2	LECT2	3950	NP_002293	204
1548	leukocyte immunoglobulin like receptor A2	LILRA2	11027	NP_001124389	172
1549	leukocyte immunoglobulin like receptor A3	LILRA3	11026	NP_006856	257
1550	leukocyte immunoglobulin like receptor A4	LILRA4	23547	NP_036408	94
1551	leukocyte immunoglobulin like receptor A5	LILRA5	353514	NP_067073	434
1552	leukocyte immunoglobulin like receptor A6	LILRA6	79168	NP_001347096	1501
1553	leukocyte immunoglobulin like receptor B1 isoform 1	LILRB1	10859	NP_006660	129
1554	leukocyte immunoglobulin like receptor B1 isoform 2	LILRB1	10859	NP_001075106	77
1555	leukocyte immunoglobulin like receptor B1 isoform 3	LILRB1	10859	NP_001075107	74
1556	leukocyte immunoglobulin like receptor B2	LILRB2	10288	NP_005865	3219
1557	leukocyte immunoglobulin like receptor B4	LILRB4	11006	NP_001265356.2	171
1558	leukocyte immunoglobulin like receptor B5	LILRB5	10990	NP_001074911	386
1559	leukocyte specific transcript 1	LST1	7940	NP_009092	366
1560	LIF interleukin 6 family cytokine	LIF	3976	NP_002300	205
1561	LIF receptor subunit alpha	LIFR	3977	NP_001121143	38
1562	limbic system associated membrane protein	LSAMP	4045	NP_002329	82
1563	linker for activation of T cells	LAT	27040	NP_001014987	135
1564	linker for activation of T cells family member 2	LAT2	7462	NP_054865	231
1565	lipase A, lysosomal acid type	LIPA	3988	NP_000226	156
1566	lipase F, gastric type	LIPF	8513	NP_001185757	54
1567	lipase family member K	LIPK	643414	NP_001073987	75
1568	lipase G, endothelial type	LIPG	9388	NP_001294935	174
1569	lipase H	LIPH	200879	NP_640341	66
1570	lipase I	LIPI	149998	NP_001289927	90
1571	lipocalin 1	LCN1	3933	NP_001239546	43
1572	lipocalin 15	LCN15	389812	NP_976222	133
1573	lipocalin 2	LCN2	3934	NP_005555	307
1574	lipocalin 8	LCN8	138307	NP_001332863	52
1575	lipocalin 9	LCN9	392399	NP_001380590	18
1576	lipolysis stimulated lipoprotein receptor	LSR	51599	NP_001247418	163
1577	lipopolysaccharide binding protein	LBP	3929	NP_004130	63
1578	lipoprotein(a) like 2, pseudogene	LPAL2	80350	NR_028092	97
1579	liver enriched antimicrobial peptide 2	LEAP2	116842	NP_443203	931
1580	LOC401913 ABO blood group (transferase A, alpha 1-3-N-acetylgalactosaminyltransferase; transferase B, alpha 1-3-galactosyltransferase) pseudogene	LOC401913	401913	NG_021763	208
1581	low density lipoprotein receptor class A domain containing 3	LDLRAD3	143458	NP_001291192	72
1582	low density lipoprotein receptor class A domain containing 4 isoform alpha	LDLRAD4	753	NP_001365027	105
1583	low density lipoprotein receptor class A domain containing 4 isoform alpha 2	LDLRAD4	753	NP_852147	333
1584	low density lipoprotein receptor class A domain containing 4 isoform gamma	LDLRAD4	753	NP_001003674	400
1585	LRRN4 C-terminal like	LRRN4CL	221091	NP_981967	195
1586	lumican	LUM	4060	NP_002336	41
1587	luteinizing hormone subunit beta	LHB	3972	NP_000885	58
1588	Ly6/neurotoxin 1	LYNX1	66004	NP_001343299	42
1589	LY6/PLAUR domain containing 1	LYPD1	116372	NP_001070895	140
1590	LY6/PLAUR domain containing 2	LYPD2	137797	NP_991108	50
1591	LY6/PLAUR domain containing 3	LYPD3	27076	NP_055215	76
1592	LY6/PLAUR domain containing 5	LYPD5	284348	NP_001026919	75
1593	LY6/PLAUR domain containing 6	LYPD6	130574	NP_001182614	71
1594	lymphatic vessel endothelial hyaluronan receptor 1	LYVE1	10894	NP_006682	65
1595	lymphocyte antigen 6 family member D	LY6D	8581	NP_003686	236
1596	lymphocyte antigen 6 family member E	LY6E	4061	NP_001120685	48
1597	lymphocyte antigen 6 family member G5B	LY6G5B	58496	NP_067044	41
1598	lymphocyte antigen 6 family member G5C	LY6G5C	80741	NP_079538	83
1599	lymphocyte antigen 6 family member G6C	LY6G6C	80740	NP_079537	72
1600	lymphocyte antigen 6 family member G6D	LY6G6D	58530	NP_067069	30
1601	lymphocyte antigen 6 family member G6F	LY6G6F	259215	NP_001003693	31
1602	lymphocyte antigen 6 family member H	LY6H	4062	NP_001123950	99
1603	lymphocyte antigen 86	LY86	9450	NP_004262	40
1604	lymphotoxin alpha	LTA	4049	NP_000586	321
1605	lymphotoxin beta	LTB	4050	NP_002332	54
1606	lymphotoxin beta receptor	LTBR	4055	NP_002333	38
1607	lysine acetyltransferase 8	KAT8	84148	NP_115564	12
1608	LysM domain containing 3	LYSMD3	116068	NP_001273741	138
1609	lysophosphatidylcholine acyltransferase 2	LPCAT2	54947	NP_060309	231
1610	lysosomal associated membrane protein 1	LAMP1	3916	NP_005552	37
1611	lysosomal associated membrane protein 2	LAMP2	3920	NP_054701	34
1612	lysosomal associated membrane protein 3	LAMP3	27074	NP_055213	46
1613	lysosomal associated membrane protein family member 5	LAMP5	24141	NP_036393	153
1614	lysozyme	LYZ	4069	NP_000230.1	780
1615	lysozyme g1	LYG1	129530	NP_001358309	50
1616	lysozyme like 1	LYZL1	84569	NP_115906	209
1617	lysozyme like 2	LYZL2	119180	NP_898881	81
1618	lysozyme like 6	LYZL6	57151	NP_001186880	55
1619	lysyl oxidase	LOX	4015	NP_001171573	37
1620	lysyl oxidase like 4	LOXL4	84171	NP_115587	63
1621	macrophage expressed 1	MPEG1	219972	NP_001034485	116
1622	macrophage migration inhibitory factor	MIF	4282	NP_002406	187
1623	macrophage scavenger receptor 1	MSR1	4481	NP_619729	210
1624	macrophage stimulating 1	MST1	4485	NP_001380510	105
1625	major histocompatibility complex, class I, G	HLA-G	3135	NP_002118	44
1626	major histocompatibility complex, class II, DM alpha	HLA-DMA	3108	NP_006111	52
1627	major histocompatibility complex, class II, DP beta 1	HLA-DPB1	3115	NP_002112	15
1628	major histocompatibility complex, class II, DQ alpha 1	HLA-DQA1	3117	NP_002113	24
1629	major histocompatibility complex, class II, DQ alpha 2	HLA-DQA2	3118	NP_064440	167
1630	major histocompatibility complex, class II, DQ beta 1	HLA-DQB1	3119	NP_001230890	182
1631	major histocompatibility complex, class II, DR beta 1	HLA-DRB1	3123	NP_002115	55
1632	major histocompatibility complex, class II, DR beta 3	HLA-DRB3	3125	NP_072049	242
1633	major histocompatibility complex, class II, DR beta 4	HLA-DRB4	3126	NP_068818	25
1634	major histocompatibility complex, class I-related	MR1	3140	NP_001181928	146
1635	mal, T cell differentiation protein	MAL	4118	NP_002362	68
1636	malectin	MLEC	9761	NP_055545	248
1637	MAM domain containing 2	MAMDC2	256691	NP_001334919	52
1638	MAM domain containing glycosylphosphatidylinositol anchor 2	MDGA2	161357	NP_001106970	67
1639	mannose binding lectin 2	MBL2	4153	NP_000233	51
1640	mannose-6-phosphate receptor, cation dependent	M6PR	4074	NP_002346	57
1641	mannosidase alpha class 1A member 2	MAN1A2	10905	NP_006690	249
1642	mannosidase alpha class 1B member 1	MAN1B1	11253	NP_057303	767
1643	mannosidase alpha class 2B member 2	MAN2B2	23324	NP_001278967	54
1644	mannosidase beta	MANBA	4126	NP_005899	104
1645	mannosidase endo-alpha	MANEA	79694	NP_078917	196
1646	MANSC domain containing 1	MANSC1	54682	NP_060520	43
1647	marginal zone B and B1 cell specific protein	MZB1	51237	NP_057543	71
1648	mast cell expressed membrane protein 1	MCEMP1	199675	NP_777578	143
1649	matrilin 2	MATN2	4147	NP_001304677	766
1650	matrilin 3	MATN3	4148	NP_002372	104
1651	matrilin 4	MATN4	8785	NP_001380459	132
1652	matrix extracellular phosphoglycoprotein	MEPE	56955	NP_001171623	163
1653	matrix Gla protein	MGP	4256	NP_001177768	114
1654	matrix metallopeptidase 1	MMP1	4312	NP_001139410	730
1655	matrix metallopeptidase 10	MMP10	4319	NP_002416	37
1656	matrix metallopeptidase 11	MMP11	4320	NP_005931	24
1657	matrix metallopeptidase 12	MMP12	4321	NP_002417	32
1658	matrix metallopeptidase 13	MMP13	4322	NP_002418	120
1659	matrix metallopeptidase 14	MMP14	4323	NP_004986	70
1660	matrix metallopeptidase 16	MMP16	4325	NP_005932	187
1661	matrix metallopeptidase 19	MMP19	4327	NP_001259030	85
1662	matrix metallopeptidase 2	MMP2	4313	NP_001121363	24
1663	matrix metallopeptidase 20	MMP20	9313	NP_004762	121
1664	matrix metallopeptidase 23B	MMP23B	8510	NP_008914	56
1665	matrix metallopeptidase 28	MMP28	79148	NP_001027449	114
1666	matrix metallopeptidase 3	MMP3	4314	NP_002413	159
1667	matrix metallopeptidase 7	MMP7	4316	NP_002414	65
1668	matrix metallopeptidase 8	MMP8	4317	NP_001291370	100
1669	matrix metallopeptidase 9	MMP9	4318	NP_004985	340
1670	matrix remodeling associated 7	MXRA7	439921	NP_001008528	205
1671	matrix remodeling associated 8	MXRA8	54587	NP_001269511	1020
1672	MBL associated serine protease 1	MASP1	5648	NP_001027019	439
1673	MBL associated serine protease 2	MASP2	10747	NP_006601	113
1674	megakaryocyte and platelet inhibitory receptor G6b	MPIG6B	80739	NP_079536	61064
					52330
					427
					360
					112
					75
1675	melan-A	MLANA	2315	NP_005502	253
1676	melanocortin 2 receptor accessory protein	MRAP	56246	NP_001272323	221
1677	melanocortin 2 receptor accessory protein 2	MRAP2	112609	NP_001333470	194
1678	melanoma cell adhesion molecule	MCAM	4162	NP_006491	58
1679	membrane bound transcription factor peptidase, site 1	MBTPS1	8720	NP_003782	115
1680	membrane frizzled-related protein	MFRP	83552	NP_113621	211
1681	membrane magnesium transporter 1	MMGT1	93380	NP_001316929	286
1682	membrane spanning 4-domains A3	MS4A3	932	NP_001026836	41
1683	meprin A subunit beta	MEP1B	4225	NP_001295100	28
1684	mesencephalic astrocyte derived neurotrophic factor	MANF	7873	NP_006001	317
1685	mesoderm development LRP chaperone	MESD	23184	NP_055969	550
1686	metallothionein 1F	MT1F	4494	NP_001288201	121
1687	meteorin like, glial cell differentiation regulator	METRNL	284207	NP_001004431	49
1688	methionine sulfoxide reductase A	MSRA	4482	NP_001129142	212
1689	methionyl-tRNA synthetase 1	MARS1	4141	NP_004981	72
1690	methylcrotonyl-CoA carboxylase subunit 1	MCCC1	56922	NP_001280202	169
1691	methylmalonyl-CoA epimerase	MCEE	84693	NP_115990	83
1692	methylsterol monooxygenase 1	SC4MOL	6307	NP_006736	76
1693	methyltransferase like 17	METTL17	64745	NP_001025162	57
1694	methyltransferase like 9	METTL9	51108	NP_001070648	147
1695	MGAT4 family member C	MGAT4C	25834	NP_037376	121
1696	MGC20353-MIRP3-Potassium voltage-gated channel subfamily E member 4; potassium voltage-gated channel- Isk-related family- member 4]	KCNE4	23704	NP_542402	89
1697	MHC class I polypeptide-related sequence A	MICA	100507436	NP_000238	87
1698	MHC class I polypeptide-related sequence B	MICB	4277	NP_001276089	217
1699	MIA SH3 domain containing	MIA	8190	NP_001189482	32
1700	MIA SH3 domain ER export factor 2	MIA2	4253	NP_001234917	196
1701	microfibril associated protein 1	MFAP1	4236	NP_005917	232
1702	microfibril associated protein 2	MFAP2	4237	NP_001128719	210
1703	microfibril associated protein 3	MFAP3	4238	NP_001128509	44
1704	microfibril associated protein 4	MFAP4	4239	NP_001185624	675
1705	microfibril associated protein 5	MFAP5	8076	NP_001284638	77
1706	microseminoprotein beta	MSMB	4477	NP_002434	27
1707	midkine	MDK	4192	NP_001012333	153
1708	midline 1	MID1	4281	NP_000372	21
1709	mitochondria localized glutamic acid rich protein	MGARP	84709	NP_116012	116
1710	mitochondrial calcium uptake 1	MICU1	10367	NP_001182447	308
1711	mitochondrial calcium uptake 2	MICU2	221154	NP_689939	114
1712	mitochondrial calcium uptake family member 3	MICU3	286097	NP_859074	208
1713	mitochondrial contact site and cristae organizing system subunit 10	MICOS10	440574	NP_001027535	265
1714	mitochondrial contact site and cristae organizing system subunit 13	MICOS13	125988	NP_001295169	41
1715	mitochondrial E3 ubiquitin protein ligase 1	MUL1	79594	NP_078820	63
1716	mitochondrial ribosomal protein L14	MRPL14	64928	NP_001305696	177
1717	mitochondrial ribosomal protein L2	MRPL2	51069	NP_001287777	65
1718	mitochondrial ribosomal protein L32	MRPL32	64983	NP_114109	499
1719	mitochondrial ribosomal protein L33	MRPL33	9553	NP_004882	61
1720	mitochondrial ribosomal protein L34	MRPL34	64981	NP_001369271	108
1721	mitochondrial ribosomal protein L52	MRPL52	122704	NP_001305799	169
1722	mitochondrial ribosomal protein L58	MRPL58	3396	NP_001536	174
1723	mitochondrial ribosomal protein S35	MRPL35	51318	NP_001350711	201
1724	mitoguardin 2	MIGA2	84895	NP_001316919	51
1725	monooxygenase DBH like 1	MOXD1	26002	NP_056344	38
1726	motilin	MLN	4295	NP_001035198	58619
					25048
					3288
					2519
					111
1727	MPV17 mitochondrial inner membrane protein like 2	MPV17L2	84769	NP_116072	82
1728	mucin 1, cell surface associated	MUC1	4582	NP_001018016	302
1729	mucin 20, cell surface associated	MUC20	200958	NP_001269435	68
1730	mucin 4, cell surface associated	MUC4	4585	NP_060876	220
1731	mucin 7, secreted	MUC7	4589	NP_001138478	664
1732	mucin like 1	MUCL1	118430	NP_477521	119
1733	mucolipin TRP cation channel 1	MCOLN1	57192	NP_065394	30
1734	mucosal vascular addressin cell adhesion molecule 1	MADCAM1	8174	NP_570116	51
1735	multiple coagulation factor deficiency 2, ER cargo receptor complex subunit	MCFD2	90411	NP_001164977	134
1736	multiple inositol-polyphosphate phosphatase 1	MINPP1	9562	NP_001171588	286
1737	myelin associated glycoprotein	MAG	4099	NP_002352	56
1738	myelin oligodendrocyte glycoprotein	MOG	4340	NP_001008229	418
1739	myelin protein zero	MPZ	4359	NP_000521	52
1740	myelin protein zero like 1 isoform b	MPZL1	9019	NP_078845	24
1741	myelin protein zero like 1 isoform c	MPZL1	9019	NP_001139663	164
1742	myelin protein zero like 2	MPZL2	10205	NP_005788	36
1743	myelin regulatory factor like	MYRFL	196446	NP_872336	148
1744	myeloid derived growth factor	MYDGF	56005	NP_061980	51
1745	myeloma overexpressed	MYEOV	26579	NP_001280220	124
1746	myeloperoxidase	MPO	4353	NP_000241	56
1747	MYG1 exonuclease	MYG1	60314	NP_067653	333
1748	myocilin	MYOC	4653	NP_000252	118
1749	N-acetyl-alpha-glucosaminidase	NAGLU	4669	NP_000254	66
1750	N-acetylated alpha-linked acidic dipeptidase 2	NAALAD2	10003	NP_005458	153
1751	N-acetylglucosamine-1-phosphate transferase subunit gamma	GNPTG	84572	NP_115909	47
1752	N-acylethanolamine acid amidase	NAAA	27163	NP_001035861.1	82
1753	N-acylsphingosine amidohydrolase 1	ASAH1	427	NP_001120977	134
1754	N-acylsphingosine amidohydrolase 2B	ASAH2B	653308	NP_001072984	37
1755	NAD(P) dependent steroid dehydrogenase-like	NSDHL	50814	NP_001123237	241
1756	NAD(P)HX epimerase	NAXE	128240	NP_658985	162
1757	NADH:ubiquinone oxidoreductase complex assembly factor 5	NDUFAF5	79133	NP_077025	84
1758	NADH:ubiquinone oxidoreductase core subunit V2	NDUFV2	4729	NP_066552	326
1759	NADPH dependent diflavin oxidoreductase 1	NDOR1	27158	NP_001137498	36
1760	N-alpha-acetyltransferase 38, NatC auxiliary subunit	NAA38	84316	NP_001307853	26
1761	natriuretic peptide A	NPPA	4878	NP_006163	193
1762	natriuretic peptide C	NPPC	4880	NP_077720	558
1763	natriuretic peptide receptor 2	NPR2	4882	NP_003986	107
1764	natural cytotoxicity triggering receptor 1 isoform b	NCR1	9437	NP_001138929	175
1765	natural cytotoxicity triggering receptor 1 isoform c	NCR1	9437	NP_004820	35
1766	natural cytotoxicity triggering receptor 2	NCR2	9436	NP_001186438	175
1767	natural killer cell cytotoxicity receptor 3 ligand 1	NCR3LG1	374383	NP_001189368	497
1768	NBL1, DAN family BMP antagonist	NBL1	4681	NP_001191013	106
1769	N-deacetylase and N-sulfotransferase 1	NDST1	3340	NP_001287992	172
1770	N-deacetylase and N-sulfotransferase 2	NDST2	8509	NP_003626	97
1771	NDRG family member 4	NDRG4	65009	NP_001123959	133
1772	nectin cell adhesion molecule 1	NECTIN1	5818	NP_002846	204
1773	nectin cell adhesion molecule 2	PVRL2	5819	NP_002847	39
1774	nectin cell adhesion molecule 4	NECTIN4	81607	NP_112178	168
1775	nei like DNA glycosylase 1	NEIL1	79661	NP_001339449	51
1776	neogenin 1	NEO1	4756	NP_001166094	90
1777	nephronectin	NPNT	255743	NP_001028219	15
1778	nerve growth factor	NGF	4803	NP_002497	988
1779	nerve growth factor receptor	NGFR	4804	NP_002498	40
1780	netrin 1	NTN1	9423	NP_004813	393
1781	netrin 4	NTN4	59277	NP_001316629	330
1782	netrin G1	NTNG1	22854	NP_001106697	207
1783	neugrin, neurite outgrowth associated	NGRN	51335	NP_001028260	873
1784	neural cell adhesion molecule 1	NCAM1	4684	NP_851996	57
1785	neural cell adhesion molecule 2	NCAM2	4685	NP_004531	46
1786	neural EGFL like 1	NELL1	4745	NP_001275642	135
1787	neural proliferation, differentiation and control 1	NPDC1	56654	NP_056207	231
1788	neuraminidase 1	NEU1	4758	NP_000425	132
1789	neuregulin 1	NRG1	3084	NP_001153467	328
1790	neuregulin 2	NRG2	9542	NP_053584	489
1791	neuregulin 3	NRG3	10718	NP_001010848	222
1792	neuregulin 4	NRG4	145957	NP_612640.1	83
1793	neurexin 1	NRXN1	9378	NP_001129131	75
1794	neurexin 3	NRXN3	9369	NP_001098720	219
1795	neurexophilin 1	NXPH1	30010	NP_689958	127
1796	neurexophilin 2	NXPH2	11249	NP_009157	102
1797	neurexophilin 3	NXPH3	11248	NP_009156	182
1798	neuritin 1 like	NRN1L	123904	NP_001335611	155
1799	neurofascin	NFASC	23114	NP_001005388	529
1800	neuroglobin	NGB	58157	NP_067080	108
1801	neuroligin 1	NLGN1	22871	NP_055747	267
1802	neuroligin 3	NLGN3	54413	NP_061850	68
1803	neuromedin B	NMB	4828	NP_066563	640
1804	neuromedin S	NMS	129521	NP_001011717	50
1805	neuromedin U	NMU	10874	NP_001278974	195
1806	neuron derived neurotrophic factor	NDNF	79625	NP_078850	86
1807	neuronal growth regulator 1	NEGR1	257194	NP_776169	100
1808	neuronal pentraxin 1	NPTX1	4884	NP_002513	108
1809	neuronal pentraxin 2	NPTX2	4885	NP_002514	202
1810	neuronatin	NNAT	4826	NP_001309731	83
1811	neuropeptide FF-amide peptide precursor	NPFF	8620	NP_001307225	1066
1812	neuropeptide S	NPS	594857	NP_001025184	61
1813	neuropeptide VF precursor	NPVF	64111	NP_071433	180
1814	neuropeptide Y	NPY	4852	NP_000896	1300
1815	neuropilin 1	NRP1	8829	NP_001019799	388
1816	neuropilin 2	NRP2	8828	NP_003863	471
1817	neuropilin 2 isoform 4	NRP2	8828	NP_061004	91
1818	neuropilin 2 isoform 5	NRP2	8828	NP_957719	203
1819	neuropilin and tolloid like 1	NETO1	81832	NP_001188394	365
1820	neuropilin and tolloid like 2	NETO2	81831	NP_001188406	169
1821	neuroplastin	NPTN	27020	NP_001154836	85
1822	neurotensin	NTS	4922	NP_006174	193
1823	neurotrophic receptor tyrosine kinase 2	NTRK2	4915	NP_001007098	67
1824	neurotrophic receptor tyrosine kinase 3	NTRK3	4916	NP_001007157	116
1825	neurotrophin 3	NTF3	4908	NP_001096124	522
1826	NFU1 iron-sulfur cluster scaffold	NFU1	27247	NP_001002755	159
1827	NHL repeat containing 3	NHLRC3	387921	NP_001012772	29
1828	nicastrin	NCSTN	23385	NP_001277113	246
1829	nidogen 1	NID1	4811	NP_002499	159
1830	nidogen 2	NID2	22795	NP_031387	116
1831	nitrilase 1	NIT1	4817	NP_001172021	58
1832	NLR family pyrin domain containing 9	NLRP9	338321	NP_789790	16
1833	NME/NM23 nucleoside diphosphate kinase 1	NME1	4830	NP_000260	136
1834	NME/NM23 nucleoside diphosphate kinase 3	NME3	4832	NP_002504	82
1835	NODAL modulator 1	NOMO1	23420	NP_055102	53
1836	noggin	NOG	9241	NP_005441	726
1837	notum, palmitoleoyl-protein carboxylesterase	NOTUM	147111	NP_848588	393
1838	NP_003318.1	NAMPT	10135	NP_005737	32
1839	NPC intracellular cholesterol transporter 2	NPC2	10577	NP_001350617	88
1840	N-sulfoglucosamine sulfohydrolase	SGSH	6448	NP_000190	105
1841	ntegral membrane protein 2C	ITM2C	81618	NP_001012534	184
1842	N-terminal EF-hand calcium binding protein 3	NECAB3	63941	NP_112508	13
1843	N-terminal like, pseudogene	TMPRSS11BNL	401136	NR_104048	21
1844	nucleobindin 1	NUCB1	4924	NP_006175	330
1845	nucleolus and neural progenitor protein	NEPRO	25871	NP_056227	114
1846	nucleoporin 62 C-terminal like	NUP62CL	54830	NP_060151	58
1847	nudix hydrolase 1	NUDT1	4521	NP_001354482	67
1848	nudix hydrolase 9	NUDT9	53343	NP_001234940	106
1849	odontogenic, ameloblast associated	ODAM	54959	NP_001372508	52
1850	odorant binding protein 2A	OBP2A	29991	NP_001280118	72
1851	odorant binding protein 2B	OBP2B	29989	NP_001275916	196
1852	olfactomedin 1	OLFM1	10439	NP_001269540	386
1853	olfactomedin 2	OLFM2	93145	NP_001291276	77
1854	olfactomedin like 1	OLFML1	121933508	XP_042329417	127
1855	olfactomedin like 3	OLFML3	56944	NP_001273281	29
1856	oligodendrocyte myelin glycoprotein	OMG	4974	NP_002535	162
1857	oligodendrocytic myelin paranodal and inner loop protein isoform b	OPALIN	93377	NP_001035191	296
1858	oligodendrocytic myelin paranodal and inner loop protein isoform c	OPALIN	93377	NP_001035192	521
1859	oncoprotein induced transcript 3	OIT3	170392	NP_689848	135
1860	oncostatin M	OSM	5008	NP_001306037	101
1861	oncostatin M receptor	OSMR	9180	NP_001161827	58
1862	oocyte secreted protein 2	OOSP2	219990	NP_776162	367
1863	opiorphin prepropeptide	OPRPN	58503	NP_001289736	84
1864	opticin	OPTC	26254	NP_055174	157
1865	ORMDL sphingolipid biosynthesis regulator 2	ORMDL2	29095	NP_054901	28
1866	ORMDL sphingolipid biosynthesis regulator 3	ORMDL3	94103	NP_644809	62
1867	orosomucoid 1	ORM1	5004	NP_000598	61
1868	orosomucoid 2	ORM2	5005	NP_000599	128
1869	OS9 endoplasmic reticulum lectin	OS9	10956	NP_001017956	62
1870	osteoclast associated Ig-like receptor	OSCAR	126014	NP_996554	3689
1871	osteoclastogenesis associated transmembrane protein 1	OSTM1	28962	NP_054747	33
1872	osteocrin	OSTN	344901	NP_937827	396
1873	osteoglycin	OGN	4969	NP_054776	203
1874	osteomodulin	OMD	4958	NP_005005	264
1875	otoancorin	OTOA	146183	NP_001155155	68
1876	otoraplin	OTOR	56914	NP_064542	48
1877	OTU deubiquitinase with linear linkage specificity like	OTULINL	54491	NP_061891	68
1878	out at first homolog	OAF	220323	NP_848602	13274
					106
1879	oviductal glycoprotein 1	OVGP1	5016	NP_002548	194
1880	ovochymase 1	OVCH1	341350	NP_001340108	47
1881	oxidized low density lipoprotein receptor 1	OLR1	4973	NP_002534	65405
					64665
					64284
					63082
					61674
1882	oxysterol binding protein like 9	OSBPL9	114883	NP_001317509	98
1883	oxytocin/neurophysin I prepropeptide	OXT	5020	NP_000906	67
1884	p53-responsive gene 1	PRG1	23574	NR_026881	66
1885	paired immunoglobin like type 2 receptor alpha	PILRA	29992	NP_038467	499
1886	paired immunoglobin like type 2 receptor beta	PILRB	29990	NP_839956	74
1887	palmitoyl-protein thioesterase 1	PPT1	5538	NP_000301	189
1888	palmitoyl-protein thioesterase 2	PPT2	9374	NP_001191032	51
1889	pancreatic lipase	PNLIP	5406	NP_000927	118
1890	pancreatic lipase related protein 1	PNLIPRP1	5407	NP_001290064	67
1891	pancreatic lipase related protein 2 (gene/pseudogene)	PNLIPRP2	5408	NP_005387	29
1892	pancreatic polypeptide	PPY	5539	NP_001306138	138
1893	pappalysin 2	PAPPA2	60676	NP_064714	181
1894	paraoxonase 1	PON1	5444	NP_000437	155
1895	paraoxonase 3	PON3	5446	NP_000931	44
1896	parathyroid hormone	PTH	5741	NP_000306	650
1897	parathyroid hormone 2	PTH2	113091	NP_848544	324
1898	parathyroid hormone like hormone	PTHLH	5744	NP_002811	305
1899	patatin like phospholipase domain containing 4	PNPLA4	8228	NP_001135861	30
1900	PDZ domain containing 11	PDZD11	51248	NP_001357103	440
1901	PDZ domain containing 8	PDZD8	118987	NP_776152	79
1902	PDZK1 interacting protein 1	PDZK1IP1	10158	NP_005755	279
1903	pentraxin 3	PTX3	5806	NP_002843	70
1904	pepsinogen A3	PGA3	643834	NP_001073275	137
1905	pepsinogen A4	PGA4	643847	NP_001073276	116
1906	pepsinogen A5	PGA5	5222	NP_055039	100
1907	peptidase inhibitor 15	PI15	51050	NP_001311332	164
1908	peptidase inhibitor 16	PI16	221476	NP_001186088	84
1909	peptidase inhibitor 3	PI3	5266	NP_002629	236
1910	peptidoglycan recognition protein 1	PGLYRP1	8993	NP_005082	176
1911	peptidoglycan recognition protein 2	PGLYRP2	114770	NP_001350475	268
1912	peptidoglycan recognition protein 3	PGLYRP3	114771	NP_443123	63
1913	peptidoglycan recognition protein 4	PGLYRP4	57115	NP_065126	90
1914	peptidylglycine alpha-amidating monooxygenase	PAM	5066	NP_000910	134
1915	peptidylprolyl isomerase A	PPIA	5478	NP_001287910	119
1916	peptidylprolyl isomerase B	PPIB	5479	NP_000933	270
1917	peptidylprolyl isomerase C	PPIC	5480	NP_000934	149
1918	peptidyl-tRNA hydrolase 2	PTRH2	51651	NP_001015509	44
1919	perilipin 2	PLIN2	123	NP_001113	68
1920	periostin	POSTN	10631	NP_001129406	99
1921	peroxiredoxin 4	PRDX4	10549	NP_006397	113
1922	persephin	PSPN	5623	NP_004149	39
1923	phosphatidylinositol glycan anchor biosynthesis class Y	PIGY	84992	NP_001036081	39
1924	phospholipase A and acyltransferase 2	PLAAT2	54979	NP_060348	290
1925	phospholipase A1 member A	PLA1A	51365	NP_001193889	169
1926	phospholipase A2 group IB	PLA2G1B	5319	NP_000919	392
1927	phospholipase A2 group IIA	PLA2G2A	5320	NP_000291	228
1928	phospholipase A2 group IID	PLA2G2D	26279	NP_001258743	194
1929	phospholipase A2 group IIE	PLA2G2E	30814	NP_055404	3952
1930	phospholipase A2 group IIF	PLA2G2F	64600	NP_001347798	51
1931	phospholipase A2 group III	PLA2G3	50487	NP_056530	87
1932	phospholipase A2 group X	PLA2G10	8399	NP_003552	42
1933	phospholipase A2 group XIIA	PLA2G12A	81579	NP_110448	83
1934	phospholipase A2- group XIIB	PLA2G12B	84647	NP_001305053	135
1935	phospholipase A2 group XV	PLA2G15	23659	NP_001350480	79
1936	phospholipase A2 receptor 1	PLA2R1	22925	NP_031392	74
1937	phospholipase B domain containing 1	PLBD1	79887	NP_079105	161
1938	phospholipase B domain containing 2	PLBD2	196463	NP_001153199	78
1939	phospholipase D family- member 3	PLD3	23646	NP_001026866	123
1940	phospholipid transfer protein	PLTP	5360	NP_001229849	55
1941	phosphoprotein membrane anchor with glycosphingolipid microdomains 1	PAG1	55824	NP_060910	162
1942	phosphoribosyl pyrophosphate synthetase associated protein 1	PRPSAP1	5635	NP_001317432	105
1943	photoreceptor disc component	PRCD	768206	NP_001071088	61
1944	PILR alpha associated neural protein	PIANP	196500	NP_710152	148
1945	PKD1L1 antisense RNA 1	PKD1L1-AS1	80099	NR_161268	143
1946	placenta associated 8	PLAC8	51316	NP_001124187	81
1947	placenta associated 9	PLAC9	219348	NP_001012991	137
1948	placenta enriched 1	PLAC1	10761	NP_001303816	135
1949	placental growth factor	PGF	5228	NP_001193941	249
1950	plasminogen	PLG	5340	NP_000292	63
1951	plasminogen activator, tissue type	PLAT	5327	NP_000921	210
1952	plasminogen activator, urokinase	PLAU	5328	NP_001138503	1867
1953	plasminogen activator, urokinase receptor	PLAUR	5329	NP_001005376	148
1954	plasminogen like B1	PLGLB1	5343	NP_001027564	115
[truncated: 912 more rows]

## Sheet: MOUSE
	PROTEIN NAME	ALIAS	GENE ID	LOCUS	MFI
1	a disintegrin and metallopeptidase domain 10	Adam10	11487	NP_031425	91
2	a disintegrin and metallopeptidase domain 8	Adam8	11501	NP_001277995	76
3	activated leukocyte cell adhesion molecule	Alcam	11658	NP_001318039	75
4	activin A receptor, type 1	Acvr1	11477	NP_001103674	78
5	activin A receptor, type II-like 1	Acvrl1	11482	NP_001264184	135
6	ADAM-like, decysin 1	Adamdec1	58860	NP_067450	247
7	adhesion G protein-coupled receptor B2	Adgrb2	230775	NP_001186625	167
8	adhesion G protein-coupled receptor E4	Adgre4	52614	NP_631877	110
9	adhesion G protein-coupled receptor F1	Adgrf1	77596	NP_598537	170
10	adhesion G protein-coupled receptor F4	Adgrf4	78249	NP_001276428	118
11	adhesion G protein-coupled receptor G1	Adgrg1	14766	NP_001390707	2569
12	adhesion G protein-coupled receptor G2 isoform 1	Adgrg2	237175	NP_848827.1	29
13	adhesion G protein-coupled receptor G3	Adgrg3	54672	NP_766624	190
14	adhesion G protein-coupled receptor L1	Adgrl1	330814	NP_851382	198
15	adhesion G protein-coupled receptor L3	Adgrl3	319387	NP_001334296	234
16	adhesion G protein-coupled receptor L4	Adgrl4	170757	NP_573485	475
17	adhesion molecule with Ig like domain 2	Amigo2	105827	NP_001158035	1632
18	agouti related protein homolog (mouse)	Agrp	11604	NP_001258735	122
19	alanyl (membrane) aminopeptidase	Anpep	16790	NP_032512	69
20	amphiregulin	Areg	11839	NP_033834	444
21	angiopoietin-like 7	Angptl7	654812	NP_001034643	296
22	angiotensinogen (serpin peptidase inhibitor, clade A, member 8)	Agt	11606	NP_001403241	5837
					1731
23	anterior gradient 2	Agr2	23795	NP_035913	427
24	anthrax toxin receptor 1	Antxr1	69538	NP_473382	72
25	anthrax toxin receptor 2	Antxr2	71914	NP_598499	215
26	apelin	Apln	30878	NP_038940	306
27	apolipoprotein M	Apom	55938	NP_061286	281
28	bactericidal permeablility increasing protein	Bpi	329547	NP_001343471	240
29	biglycan	Bgn	12111	NP_001398705	189
30	biregional cell adhesion molecule-related/down-regulated by oncogenes (Cdon) binding protein	Boc	117606	NP_766094	156
31	bone marrow stromal cell antigen 2	Bst2	69550	NP_932763	304
32	bone morphogenetic protein 2	Bmp2	12156	NP_031579	478
33	bone morphogenetic protein 6	Bmp6	12161	NP_031582	191
34	bone morphogenetic protein 7	Bmp7	12162	NP_031583	136
35	bone morphogenetic protein receptor, type 1B	Bmpr1b	12167	NP_001264145	130
36	butyrophilin-like 2	Btnl2	547431	NP_524574	145
37	C1q and tumor necrosis factor related protein 5	C1qtnf5	235312	NP_001035721	59
38	canopy FGF signaling regulator 3	Cnpy3	72029	NP_001292917	207
39	carboxypeptidase X 2 (M14 family)	Cpxm2	55987	NP_061355	337
40	CART prepropeptide	Cartpt	27220	NP_038760	718
41	cathepsin B	Ctsb	13030	NP_031824	136
42	cathepsin L	Ctsl	13039	NP_034114	181
43	cathepsin S	Ctss	13040	NP_001254624	127
44	cathepsin Z	Ctsz	64138	NP_071720	108
45	CD200 molecule	Cd200	17470	NP_001345372	92
46	CD200 receptor 1	Cd200r1	57781	NP_067300	95
47	CD200 receptor 4	Cd200r4	239849	NP_997127	89
48	CD209a antigen	Cd209a	170786	NP_573501	114
49	CD22 antigen	Cd22	12483	NP_001036782	636
50	CD274 antigen	Cd274	60533	NP_068693	118
51	CD40 antigen	Cd40	21939	NP_035741	128
52	CD5 antigen-like	Cd5l	11801	NP_033820	137
53	CD83 antigen	Cd83	12522	NP_001276844	239
54	CD86 antigen	Cd86	12524	NP_062261	152
55	CDGSH iron sulfur domain 1	Cisd1	52637	NP_598768	1285
56	cell adhesion molecule 1	Cadm1	54725	NP_001020771	62
57	cellular repressor of E1A-stimulated genes 1	Creg1	433375	NP_035934	103
58	cerebellin 2 precursor protein	Cbln2	12405	NP_001289285	103
59	cerebral dopamine neurotrophic factor	Cdnf	227526	NP_808315	340
60	ceruloplasmin isoform a	Cp	12870	NP_001396575.1	99
61	chemokine (C-X-C motif) ligand 10	Cxcl10	15945	NP_067249	274
62	chemokine (C-X-C motif) ligand 13	Cxcl13	55985	NP_061354	357
63	chemokine (C-X-C motif) ligand 5	Cxcl5	20311	NP_033167	544
64	chemokine (C-X-C motif) ligand 9	Cxcl9	17329	NP_032625	421
65	clusterin	Clu	12759	NP_001409150	184
66	collectin sub-family member 10	Colec10	239447	NP_775598	180
67	colony stimulating factor 1 (macrophage)	Csf1	12977	NP_001107001	63
68	colony stimulating factor 1 receptor	Csf1r	12978	NP_001032948	176
69	complement component 1, q subcomponent, beta polypeptide	C1qb	12260	NP_033907	221
70	complement component 1, r subcomponent-like	C1rl	232371	NP_851989	66
71	complement component 2 (within H-2S)	C2	12263	NP_038512	516
72	complement component 6	C6	12274	NP_057913	99
73	complement component 8, beta polypeptide	C8b	110382	NP_001303600	32
74	complement factor B	Cfb	14962	NP_001136178	304
75	C-type lectin domain family 10, member A	Clec10a	17312	NP_001191181	57533
					7946
					4724
76	C-type lectin domain family 2, member i	Clec2i	93675	NP_001276635	120
77	C-type lectin domain family 4, member a2	Clec4a2	26888	NP_001163803	182
78	C-type lectin domain family 4, member e	Clec4e	56619	NP_064332	219
79	C-type lectin domain family 4, member n	Clec4n	56620	NP_001177249	184
80	C-type lectin domain family 5, member a	Clec5a	23845	NP_001033693.1	88
81	CXADR-like membrane protein	Clmp	71566	NP_598494	1405
82	cystatin 9	Cst9	13013	NP_034109	57
83	cysteine-rich secretory protein 1	Crisp1	11571	NP_033768	567
84	defensin beta 19	Defb19	246700	NP_660139	118
85	delta like canonical Notch ligand 1	Dll1	13388	NP_001365971	337
86	delta like non-canonical Notch ligand 1	Dlk1	13386	NP_001177632	129
87	dentin matrix protein 1	Dmp1	13406	NP_001345942	726
88	dickkopf WNT signaling pathway inhibitor 1	Dkk1	13380	NP_034181	598
89	dipeptidase 2	Dpep2	319446	NP_001288133	102
90	dipeptidase 3	Dpep3	71854	NP_082236	70
91	ECRG4 augurin precursor	Ecrg4	78896	NP_077245	73
92	ectodysplasin A2 receptor	Eda2r	245527	NP_001154904	188
93	Eph receptor A1	Epha1	13835	NP_076069	98
94	Eph receptor B2	Ephb2	13844	NP_001277682	123
95	Eph receptor B3	Ephb3	13845	NP_034273	79
96	ephrin B2	Efnb2	13642	NP_001355228	60
97	epiregulin	Ereg	13874	NP_031976	54
98	epithelial cell adhesion molecule	Epcam	17075	NP_032558	142
99	epithelial mitogen	Epgn	71920	NP_444317	141
100	Epstein-Barr virus induced gene 3	Ebi3	50498	NP_056581	137
101	ER membrane associated RNA degradation	Ermard	381062	NP_001034641	88
102	F11 receptor	F11r	16456	NP_766235	101
103	FAM20B, glycosaminoglycan xylosylkinase	Fam20b	215015	NP_663388	218
104	FAM3 metabolism regulating signaling molecule A	Fam3a	66294	NP_001300654	154
105	FAM3 metabolism regulating signaling molecule B	Fam3b	52793	NP_065647	459
106	FAM3 metabolism regulating signaling molecule C	Fam3c	27999	NP_613053	816
107	FAM3 metabolism regulating signaling molecule D	Fam3d	18300	NP_666162	306
108	family with sequence similarity 234, member A	Fam234a	106581	NP_001193264	72
109	Fas (TNF receptor superfamily member 6)	Fas	14102	NP_001140180	48
110	fibrinogen-like protein 1	Fgl1	234199	NP_663569	265
111	fibroblast growth factor 10	Fgf10	14165	NP_032028	185
112	fibroblast growth factor 15	Fgf15	14170	NP_032029	111
113	fibroblast growth factor 2	Fgf2	14173	NP_032032	204
114	fibroblast growth factor 22	Fgf22	67112	NP_001355591	72
115	fibroblast growth factor 4	Fgf4	14175	NP_034332	325
116	fibroblast growth factor 7	Fgf7	14178	NP_032034	347
117	fibroblast growth factor binding protein 3	Fgfbp3	72514	NP_082539	158
118	fibroblast growth factor receptor 1	Fgfr1	14182	NP_001073377	86
119	fibroblast growth factor receptor 2 isoform IIIc	Fgfr2	14183	NP_034337.2	100
120	fibroblast growth factor receptor 3	Fgfr3	14184	NP_001156687	123
121	fibromodulin	Fmod	14264	NP_067330	128
122	follistatin-like 3	Fstl3	83554	NP_113557	258
123	follistatin-like 5	Fstl5	213262	NP_001240648	297
124	gastrin releasing peptide	Grp	225642	NP_778177	18601
					16505
125	GLI pathogenesis-related 1 (glioma)	Glipr1	73690	NP_082884	140
126	glycoprotein (transmembrane) nmb	Gpnmb	93695	NP_444340	228
127	glycoprotein 5 (platelet)	Gp5	14729	NP_032174	142
128	glypican 1	Gpc1	14733	NP_057905	154
129	glypican 6	Gpc6	23888	NP_001073313	112
130	gremlin 1, DAN family BMP antagonist	Grem1	23892	NP_035954	267
131	gremlin 2, DAN family BMP antagonist	Grem2	23893	NP_001408412	276
132	growth differentiation factor 10	Gdf10	14560	NP_665684	174
133	heparin-binding EGF-like growth factor	Hbegf	15200	NP_034545	417
134	hepatocyte growth factor	Hgf	15234	NP_001276387	308
135	hypoxia inducible lipid droplet associated	Hilpda	69573	NP_001177390	88
136	immunoglobulin superfamily, member 6	Igsf6	80719	NP_109616	106
137	immunoglobulin superfamily, member 8	Igsf8	140559	NP_536344	168
138	inducible T cell co-stimulator	Icos	54167	NP_059508	153
139	insulin-like 6	Insl6	27356	NP_038782	150
140	insulin-like growth factor binding protein 1	Igfbp1	16006	NP_032367	302
141	insulin-like growth factor binding protein 2	Igfbp2	16008	NP_001297588	497
142	insulin-like growth factor binding protein 5	Igfbp5	16011	NP_034648	519
143	insulin-like growth factor binding protein-like	Igfbpl1	75426	NP_061211	203
144	interferon epsilon	Ifne	230405	NP_796322	548
145	interleukin 1 receptor-like 1	Il1rl1	17082	NP_001020773	133
146	interleukin 1 receptor-like 2	Il1rl2	107527	NP_001343407	151
147	interleukin 17 receptor B	Il17rb	50905	NP_062529	201
148	interleukin 17B	Il17b	56069	NP_062381	316
149	interleukin 2 receptor, alpha chain	Il2ra	16184	NP_032393	127
150	interleukin 22 receptor, alpha 2	Il22ra2	237310	NP_839989	239
151	kallikrein related-peptidase 8	Klk8	259277	NP_001311327	909
152	killer cell lectin-like receptor subfamily G, member 1	Klrg1	50928	NP_058666	81
153	killer cell lectin-like receptor subfamily K, member 1	Klrk1	27007	NP_001076791	500
154	killer cell lectin-like receptor, subfamily A, member 2	Klra2	16633	NP_001164322	125
155	kit ligand	Kitl	17311	NP_001334085	171
156	lectin, mannose-binding 2-like	Lman2l	214895	NP_001013392	218
157	leucine-rich repeat LGI family, member 1	Lgi1	56839	NP_064674	98
158	leucine-rich repeat LGI family, member 3	Lgi3	213469	NP_660254	119
159	leucine-rich repeats and immunoglobulin-like domains 3	Lrig3	320398	NP_796126	198
160	leucine-rich repeats and transmembrane domains 1	Lrtm1	319476	NP_795894	23
161	LFNG O-fucosylpeptide 3-beta-N-acetylglucosaminyltransferase	Lfng	16848	NP_032520	71
162	lipocalin 12	Lcn12	77701	NP_084234	681
163	lipopolysaccharide binding protein	Lbp	16803	NP_032515	873
164	liver-expressed antimicrobial peptide 2	Leap2	259301	NP_694709	271
165	low density lipoprotein receptor-related protein 3 [	Lrp3	435965	NP_001019878	80
166	LRRN4 C-terminal like	Lrrn4cl	68852	NP_001013037	160
167	lumican	Lum	17022	NP_032550	230
168	lymphatic vessel endothelial hyaluronan receptor 1	Lyve1	114332	NP_444477	56
169	lymphocyte antigen 6 family member D	Ly6d	17068	NP_034872	299
170	lymphocyte antigen 6 family member E	Ly6e	17069	NP_001157508	50
171	lymphocyte-activation gene 3	Lag3	16768	NP_032505	1968
172	lymphotoxin A	Lta	16992	NP_034865	220
173	LysM, putative peptidoglycan-binding, domain containing 3	Lysmd3	80289	NP_084533	154
174	macrophage scavenger receptor 1	Msr1	20288	NP_001106797	339
175	MAM domain containing glycosylphosphatidylinositol anchor 1	Mdga1	74762	NP_001074629	53
176	mannose receptor, C type 2	Mrc2	17534	NP_032652	66
177	mannose-binding lectin (protein C) 2	Mbl2	17195	NP_001351987	150
178	matrix metallopeptidase 12	Mmp12	17381	NP_001307005	144
179	matrix metallopeptidase 19	Mmp19	58223	NP_001157669	44
180	matrix metallopeptidase 23	Mmp23	26561	NP_001307164	129
181	matrix metallopeptidase 3	Mmp3	17392	NP_034939	69
182	matrix-remodelling associated 8	Mxra8	74761	NP_077225	171
183	meprin 1 alpha	Mep1a	17287	NP_032611	138
184	microfibrillar associated protein 5	Mfap5	50530	NP_001334363	152
185	microfibrillar-associated protein 4	Mfap4	76293	NP_001334474	116
186	midkine	Mdk	17242	NP_001012335	576
187	milk fat globule EGF and factor V/VIII domain containing	Mfge8	17304	NP_001038954	62
188	mucin 1, transmembrane	Muc1	17829	NP_038633	123
189	mucolipin 1	Mcoln1	94178	NP_444407	187
190	mucosal vascular addressin cell adhesion molecule 1	Madcam1	17123	NP_001345714	36
191	NADH:ubiquinone oxidoreductase complex assembly factor 7	Ndufaf7	73694	NP_082887	39
192	natural cytotoxicity triggering receptor 1	Ncr1	17086	NP_001355293	285
193	nel-like 2 homolog	Nell2	54003	Discontinued	54
194	neuregulin 1	Nrg1	211323	NP_001351350	88
195	neurexophilin and PC-esterase domain family, member 2	Nxpe2	78252	NP_084345	239
196	neuron derived neurotrophic factor	Nenf	66208	NP_079700	121
197	neuropilin 2	Nrp2	18187	NP_001070871	79
198	neurotrimin	Ntm	235106	NP_001344522	107
199	neurotrophic tyrosine kinase, receptor, type 2	Ntrk2	18212	NP_001020245	112
200	nonagouti	a	50518	NP_056585	514
201	NPC intracellular cholesterol transporter 2	Npc2	67963	NP_075898	153
202	nucleobindin 2	Nucb2	53322	NP_001123951	132
203	oncostatin M	Osm	18413	NP_001013383	507
204	orosomucoid 1	Orm1	18405	NP_032794	127
205	orosomucoid 2	Orm2	18406	NP_035146	81
206	osteoclast associated Ig-like receptor	OSCAR	126014	NP_001269278	169
207	osteoglycin	Ogn	18295	NP_032786	105
208	peroxiredoxin like 2A	Prxl2a	70564	NP_001303661	74
209	phosphoinositide-3-kinase interacting protein 1	Pik3ip1	216505	NP_835362	152
210	phospholipid transfer protein	Pltp	18830	NP_001407621	193
211	placenta specific 9	Plac9	211623	NP_997112	212
212	platelet derived growth factor receptor, beta polypeptide	Pdgfrb	18596	NP_001139740	210
213	platelet/endothelial cell adhesion molecule 1	Pecam1	18613	NP_001027550	57
214	pleiotrophin	Ptn	19242	NP_001397202	553
215	plexin domain containing 1	Plxdc1	72324	NP_001157080	230
216	plexin domain containing 2	Plxdc2	67448	NP_080438	134
217	premelanosome protein	Pmel	20431	NP_068682	127
218	programmed cell death 1 ligand 2	Pdcd1lg2	58205	NP_067371	143
219	prolactin receptor	Prlr	19116	NP_001240710	129
220	proline rich Gla (G-carboxyglutamic acid) 4 (transmembrane)	Prrg4	228413	NP_848810	103
221	proprotein convertase subtilisin/kexin type 1 inhibitor	Pcsk1n	30052	NP_038920	89
222	protein tyrosine phosphatase receptor type A	Ptpra	19262	NP_001157160	52
223	protein tyrosine phosphatase receptor type C	Ptprc	19264	NP_001104786	125
224	protein tyrosine phosphatase receptor type J	Ptprj	19271	NP_001129129	63
225	protocadherin 18	Pcdh18	73173	NP_001391291	71
226	protocadherin 7	Pcdh7	54216	NP_001116230	116
227	regenerating islet-derived 1	Reg1	19692	NP_033068	147
228	regulator of microtubule dynamics 1	Rmdn1	66302	NP_079752	144
229	RELT tumor necrosis factor receptor	Relt	320100	NP_001345843	264
230	resistin like alpha	Retnla	57262	NP_065255	87
231	resistin like beta	Retnlb	57263	NP_076370	245
232	retinoic acid receptor responder (tazarotene induced) 2	Rarres2	71660	NP_001334096	336
233	ring finger protein 225	Rnf225	381845	NP_084085	143
234	rotease, serine 22	Prss22	70835	NP_598492	797
235	R-spondin 3	Rspo3	72780	NP_082627	257
236	R-spondin 4	Rspo4	228770	NP_001035779	244
237	scavenger receptor class B, member 2	Scarb2	12492	NP_031670	170
238	scavenger receptor class F, member 2	Scarf2	224024	NP_722485	141
239	sclerostin domain containing 1	Sostdc1	66042	NP_079588	154
240	secreted frizzled-related protein 1	Sfrp1	20377	NP_038862	362
241	secreted phosphoprotein 1	Spp1	20750	NP_001191130	108
242	secretory leukocyte peptidase inhibitor	Slpi	20568	NP_001399530	396
243	selectin, platelet (p-selectin) ligand	Selplg	20345	NP_033177	80
244	sema domain, immunoglobulin domain (Ig), transmembrane domain (TM) and short cytoplasmic domain, (semaphorin) 4A	Sema4a	20351	NP_001156961	174
245	sema domain, transmembrane domain (TM), and cytoplasmic domain, (semaphorin) 6C	Sema6c	20360	NP_001258953	239
246	serine (or cysteine) peptidase inhibitor, clade A (alpha-1 antiproteinase, antitrypsin), member 11	Serpina11	380780	NP_001159822	142
247	serine (or cysteine) peptidase inhibitor, clade E, member 1	Serpine1	18787	NP_032897	236
248	serine (or cysteine) peptidase inhibitor, clade F, member 1	Serpinf1	20317	NP_035470	602
249	serine (or cysteine) peptidase inhibitor, clade I, member 1	Serpini1	20713	NP_001344443	120
250	serine carboxypeptidase 1	Scpep1	74617	NP_083299	187
251	shisa family member 3	Shisa3	330096	NP_001028587	200
252	sialic acid binding Ig-like lectin E	Siglece	83382	NP_112458	166
253	sialic acid binding Ig-like lectin G	Siglecg	243958	NP_001369415	93
254	sialophorin	Spn	20737	NP_001032899	201
255	SID1 transmembrane family, member 1	Sidt1	320007	NP_001152891	155
256	signal sequence receptor, beta	Ssr2	66256	NP_001343245	22
257	signaling lymphocytic activation molecule family member 1	Slamf1	27218	NP_001347827	488
258	single immunoglobulin and toll-interleukin 1 receptor (TIR) domain	Sigirr	24058	NP_001341984	203
259	SLAM family member 6	Slamf6	30925	NP_001334115	86
260	SLAM family member 7	Slamf7	75345	NP_001334113	86
261	SLAM family member 8	Slamf8	74748	NP_083360	112
262	slit guidance ligand 1	Slit1	20562	NP_056563	47
263	solute carrier family 46, member 3	Slc46a3	71706	NP_001343931	49
264	SPARC related modular calcium binding 1	Smoc1	64075	NP_001139689	5952
265	SPARC-like 1	Sparcl1	13602	NP_001345943	93
266	stromal interaction molecule 1	Stim1	20866	NP_001360987	63839
					60896
					38186
267	submaxillary gland androgen regulated protein 2	Smr2	20600	NP_001239608	166
268	surfactant associated protein C	Sftpc	20389	NP_035489	167
269	sushi domain containing 2	Susd2	71733	NP_001156385	141
270	syndecan 2	Sdc2	15529	NP_032330	140
271	syndecan 4	Sdc4	20971	NP_035651	92
272	T cell immunoglobulin and mucin domain containing 4	Timd4	276891	NP_848874	490
273	tachykinin 2	Tac2	21334	NP_001186900	432
274	TAFA chemokine like family member 5	Tafa5	106014	NP_001239239	599
275	thrombospondin 2	Thbs2	21826	NP_035711	120
276	tissue factor pathway inhibitor 2	Tfpi2	21789	NP_001368836	406
277	tissue inhibitor of metalloproteinase 1	Timp1	21857	NP_001037849	254
278	tissue inhibitor of metalloproteinase 4	Timp4	110595	NP_001343335	86
279	transforming growth factor, beta receptor III	Tgfbr3	21814	NP_035708	104
280	transmembrane and ubiquitin-like domain containing 1	Tmub1	64295	NP_071863	88
281	transmembrane protein 106A	Tmem106a	217203	NP_001346254	287
282	transmembrane protein 234	Tmem234	76799	NP_001355184	178
283	triggering receptor expressed on myeloid cells 2	Trem2	83433	NP_001259007	510
284	tumor necrosis factor (ligand) superfamily, member 13b	Tnfsf13b	24099	NP_001334238	110
285	tumor necrosis factor (ligand) superfamily, member 15	Tnfsf15	326623	NP_796345	334
286	tumor necrosis factor receptor superfamily, member 10b	Tnfrsf10b	21933	NP_064671	115
287	tumor necrosis factor receptor superfamily, member 11a, NFKB activator	Tnfrsf11a	21934	NP_033425	100
288	tumor necrosis factor receptor superfamily, member 13c	Tnfrsf13c	72049	NP_001344687	344
289	tumor necrosis factor receptor superfamily, member 1a	Tnfrsf1a	21937	NP_035739	154
290	tumor necrosis factor receptor superfamily, member 21	Tnfrsf21	94185	NP_848704	88
291	tumor necrosis factor receptor superfamily, member 25	Tnfrsf25	85030	NP_001277939	98
292	tumor necrosis factor receptor superfamily, member 8	Tnfrsf8	21941	NP_033427	115
293	tweety family member 2	Ttyh2	117160	NP_444503	114
294	von Willebrand factor A domain containing 2	Vwa2	240675	NP_766428	141
295	WAP four-disulfide core domain 2	Wfdc2	67701	NP_001361584	127
296	WAP four-disulfide core domain 3	Wfdc3	71856	NP_001405663	155
297	WD repeat domain 7	Wdr7	104082	NP_001014981	91
