# Supplementary material for: Neisserial adhesin A (NadA) binds human Siglec-5 and Siglec-14 with high affinity and promotes bacterial adhesion/invasion
Source: mBio. 2024 Jul 23;15(8):e01107-24. doi: 10.1128/mbio.01107-24 (PMC11323535; doi:10.1128/mbio.01107-24)
Supplement: Table S2 — HDX-MS analysis on rNadA. [file mbio.01107-24-s0006.xlsx]

## Sheet: Foglio1
Data Set	NadA alone	NadA + Siglec-5
Labelling on ice	Phospate-buffered saline, pHread = 7,36
HDX time course (min)	0.067, 0.25, 0.5, 1
HDX control samples	-
Back-exchange (mean / IQR)	-
# of Peptides	125
Sequence coverage	1
Average peptide length / Redundancy	16.55 / 6.28
Replicates (biological or technical)	3 (technical)	3 (technical)
Repeatability	0.0703 (average STD)	0.0497 (average STD)
Significant differences in HDX (delta HDX > X D)	0.44 D (98% CI)
Data Set	NadA alone	NadA + Siglec-5
Labelling at RT	Phospate-buffered saline, pHread = 7,36
HDX time course (min)	0.25, 1, 10, 30, 100, 1000
HDX control samples	Maximally labeled control
Back-exchange (mean / IQR)	30.15% / 14.80%
# of Peptides	125
Sequence coverage	1
Average peptide length / Redundancy	16.55 / 6.28
Replicates (biological or technical)	3 (technical)	-
Repeatability	0.0518 (average STD)	-
Significant differences in HDX (delta HDX > X D)	0.36 D (98% CI) --> 0.40 D
