# Supplementary material for: Neisserial adhesin A (NadA) binds human Siglec-5 and Siglec-14 with high affinity and promotes bacterial adhesion/invasion
Source: mBio. 2024 Jul 23;15(8):e01107-24. doi: 10.1128/mbio.01107-24 (PMC11323535; doi:10.1128/mbio.01107-24)
Supplement: Table S3 — HDX-MS analysis on rNadA in complex with Siglec-5. [file mbio.01107-24-s0007.xlsx]

## Sheet: Foglio1
# peptide	Sequence	Start	End	ΔHDX (D) Nada alone - NadA alone+Siglec-5 (ice)				ΔHDX (D) Nada alone - NadA alone+Siglec-5 (RT)
				4 sec	15 sec	30 sec	1 min	15 sec	1 min	10 min	30 min	100 min	1000 min
1	ATNDDDVKKAAT	24	35	0.3355	0.8242	0.6636	0.5049	-0.2135	-0.1077	-0.0073	-0.0017	-0.0319	-0.0928
2	TNDDDVKKAAT	25	35	0.2384	0.9664	0.9178	0.1915		0.023	-0.0986	-0.0719	-0.026	0.0624
3	ATNDDDVKKAATVA	24	37	0.2262	0.6343	0.8017	0.905	0.0249	-0.0292	-0.0286	0.0148	0.0357	0.1372
4	NDDDVKKAAT	26	35	0.1427	0.6865	0.6866	0.2532	-0.0031	-0.1811	0.0215	0.0133	0.0457	-0.0108
5	TNDDDVKKAATVA	25	37	0.1313	0.7863	0.8332	0.6707	0.0172	0.0078	-0.0161	-0.0114	0.0804
6	ATNDDDVKKAATVAIA	24	39	0.2054	0.9922	0.9686	1.0427	0.1648	0.09	-0.0069	0.088	0.0028	0.1282
7	NDDDVKKAATVA	26	37	0.2653	0.8455	0.8071	0.7177	0.0887	0.0036	-0.0156
8	ATNDDDVKKAATVAIAAA	24	41	0.1763	1.206	1.263	1.1767	0.0965	0.0175	0.0108	0.2215		0.0512
9	ATNDDDVKKAATVAIAAAYNNGQEINGFKAGETIYD	24	59	0.3694	1.2624	0.9076	1.2929	0.6445	0.67	1.542	0.5801	0.4498	-0.054
10	VAIAAAYNNGQEING	36	50		0.1461	0.1152	0.234	0.1232	0.3701	0.6134	0.0924	0.0694	-0.025
11	IAAAYNNGQEING	38	50	0.0087	0.0988	0.0922	0.1977	0.0727	0.334	0.5532	0.2205	0.1381	0.0185
12	AAYNNGQEING	40	50	-0.0285	0.0356	0.0821	0.0523	0.0841	0.1525	0.5536	0.2634	0.2203	0.0829
13	VAIAAAYNNGQEINGFKAGETIY	36	58	0.1725	0.128	0.283	0.406	0.4117	0.7457	0.9321	0.5017	0.4301	0.0428
14	VAIAAAYNNGQEINGFKAGETIYD	36	59	-0.0475	0.111	0.2144	0.3976	0.352	0.8666	1.1828	0.646	0.4392	0.1125
15	IAAAYNNGQEINGFKAGETIY	38	58	-0.0299	0.0842	0.2005	0.2807	0.1745	0.5123	0.9627	0.485	0.331	-0.0464
16	IAAAYNNGQEINGFKAGETIYD	38	59	-0.0675	0.1246	0.1642	0.3538	0.1988	0.401	1.219	0.6829	0.2121	-0.0234
17	AAYNNGQEINGFKAGETIYD	40	59	0.0341	0.0577	0.1745	0.1585	0.1624	0.368	1.1158	0.5454	0.1379	-0.1029
18	YNNGQEINGFKAGETIY	42	58	0.1496	-0.0569	0.1419	0.1142	0.0832	0.1691	0.6194	0.5992	0.2612	-0.0621
19	YNNGQEINGFKAGETIYD	42	59	-0.0393	0.1374	0.1167	0.1619	0.1013	0.3119	0.7233	0.749	0.1828	-0.0001
20	FKAGETIYD	51	59	-0.0439	-0.0038	0.0648	0.095	0.0001	0.0604	0.0575	0.2516	0.094	0.0087
21	DIDEDGTITKKDATAA	59	74	0.0253	0.2724	0.138	0.2331	-0.0301	-0.1474	0.0442	0.213	0.1731	0.2695
22	IDEDGTITKKDATAA	60	74	0.0001	0.1913	0.1934	0.2239	0.1968	-0.0796	0.0658	0.1462	0.0428	0.0723
23	IDEDGTITKKDATAAD	60	75	0.1582	0.1839	0.171	0.198	0.0558	0.0782	0.052	0.1857	0.1014	-0.1855
24	DIDEDGTITKKDATAADVE	59	77	-0.0143	0.2118	0.2165	0.3107	-0.0522	0.2111	0.3519	0.5391	0.3224	0.0005
25	DIDEDGTITKKDATAADVEA	59	78	-0.0165	0.2036	0.1757	0.2302	-0.0793	0.0865	0.599	0.8133	0.3985	0.0463
26	IDEDGTITKKDATAADVE	60	77	0.1734	0.2006	0.2116	0.2262	-0.2364	-0.0268	0.0804	0.5985	-0.1599	0.1264
27	IDEDGTITKKDATAADVEA	60	78	-0.0008	0.2238	0.1807	0.2388	0.0692	0.2835	0.106	0.6471	-0.1205	-0.1168
28	DIDEDGTITKKDATAADVEADD	59	80	0.0634	0.2478	0.326	0.2337	0.0156	0.2459	0.3172	0.6058	0.227	0.0836
29	DGTITKKDATAADVE	63	77	0.0779	0.1141	0.1269	0.117	0.0706	-0.0602	-0.0323	0.4859	0.2867	0.0493
30	IDEDGTITKKDATAADVEADDFKGLGLKKVVTNL	60	93	0.0904	0.3123	0.3823	0.2516	-0.0988	0.0501	0.2503	0.5969	0.5403	0.2183
31	DVEADDFKGLGLKKVVTNL	75	93	-0.0084	0.0807	0.146	0.1616	0.0818	0.2311	0.2646	0.2381	0.4152	0.1857
32	ADDFKGLGLKKVVTNL	78	93	-0.0556	0.0818	0.1127	0.1168	-0.0027	0.0391	0.1962	0.4578	0.2935	0.2617
33	DFKGLGLKKVVTNL	80	93	0.1647	0.0583	0.0665	0.0959	-0.0876	0.0801	0.3513	0.5809	0.5699	0.2954
34	KGLGLKKVVTNL	82	93	0.0242	0.0699	0.0884	0.0767	0.0879	0.0214	0.2335	0.1872	0.2138	0.2678
35	KKVVTNLTKTVNENKQNVDAKVKAAESE	87	114	0.101	0.0033	-0.0594	0.068	0.0541	0.2087	-0.1505	-0.1086	0.0627	0.2307
36	TKTVNENKQNVDAKVKAAE	94	112				0.0432	-0.0834	-0.0855	-0.2133	0.1077	0.095	-0.183
37	TKTVNENKQNVDAKVKAAESE	94	114	-0.0492	0.0587	-0.0284	0.0559	0.0365	0.1614	-0.0167	-0.1562	-0.1027	-0.2613
38	TKTVNENKQNVDAKVKAAESEIEKLTTKL	94	122	-0.0583	0.0474	0.1127	0.1034	0.0357	0.1214	-0.2395	-0.2652	-0.0971	-0.0602
39	SEIEKLTTKL	113	122	-0.0014	0.0644	0.0026	0.0411	-0.0261	0.117	0.045	-0.0424	0.1056	-0.0353
40	IEKLTTKL	115	122	-0.0461	-0.0291	-0.033	0.1144	-0.0545	-0.0176	-0.0414	-0.1109	-0.0481	0.0019
41	EKLTTKL	116	122	-0.0563	0.0259	-0.0264	0.0471	-0.0826	-0.0309	-0.0032	-0.0279	0.0283	0.0114
42	IEKLTTKLADTDAAL	115	129	-0.1613	0.1249	0.1287	0.0858	-0.1161	0.055	0.0479	0.0614	0.0529	-0.0424
43	TTKLADTDAAL	119	129	-0.1127	0.0552	0.0382	0.0773	0.0264	0.0613	-0.0574	-0.1233	-0.0235	-0.0129
44	ADTDAALD	130	137	-0.1051	-0.012	0.0295	-0.0488	-0.0763	0.0317	-0.0198	-0.0452	-0.0482	-0.1065
45	ADTDAALDATTNALNKLGENITT	130	152	-0.1613	-0.0042	0.1053	0.0919	0.1359	0.337	-0.0143	-0.0322	-0.1292	0.0167
46	ADTDAALDATTNALNKLGENITTF	130	153	-0.038	-0.0761	0.0806	0.008	0.0894	0.1048	0.1265	-0.0552	0.0084	-0.0459
47	DATTNALNKLGEN	137	149	-0.0406	-0.0227	0.0394	0.0013	0.0026	-0.0726	-0.0743	-0.0949	-0.1933	-0.173
48	DATTNALNKLGENITT	137	152	-0.101	0.1671	0.1731	0.1548	0.0419	0.1024	-0.2214	0.0434	-0.0206	0.2065
49	TNALNKLGEN	140	149	-0.0755	-0.111	0.1117	0.0664	0.0077	-0.0711	-0.0608	-0.1626	-0.1427	-0.1807
50	DATTNALNKLGENITTF	137	153	-0.038	0.0993	0.0739	0.0331	-0.048	0.0453	-0.2172	-0.0774	-0.1518	-0.2954
51	NKLGENITT	144	152	-0.0649	0.0288	-0.0359	-0.0947	-0.0359	-0.0642	-0.0206	0.0267	0.0608	-0.0016
52	FAEETKTNIVKIDE	153	166	-0.0316	0.0125	0.0904	0.0277	-0.0163	0.0569	0.0597	-0.1278	0.0273	-0.1903
53	AEETKTNIVKIDE	154	166	0.0852	-0.0516	0.0337	0.1213	-0.0048	0.0663	-0.1393	-0.2062	-0.0401	-0.1033
54	FAEETKTNIVKIDEKL	153	168	0.0444	0.0395	0.0504	0.041	0.0402	-0.088	-0.1135	-0.0246	0.0104	-0.2765
55	AEETKTNIVKIDEKL	154	168	-0.0297	0.0611	0.0716	0.0381	-0.0138	-0.0181	-0.0035	-0.0839	-0.1752	-0.2379
56	ETKTNIVKIDE	156	166	-0.0067	-0.0931	-0.0531	-0.0314	-0.0685	0.0106	-0.1189	-0.0975	-0.2412	-0.1938
57	FAEETKTNIVKIDEKLEA	153	170	-0.0865	0.1126	0.1368	0.089	0.0074	0.058	0.1038	0.0095	-0.1821	-0.2231
58	TKTNIVKIDE	157	166	0.1152	0.1157	-0.0124	0.1184	-0.0034	-0.0252	-0.0518	-0.1444	-0.0731	-0.0075
59	AEETKTNIVKIDEKLEA	154	170	-0.054	-0.0052	0.0823	0.076	-0.0018	0.0389	0.1218	0.0767	0.0366	-0.0009
60	ETKTNIVKIDEKL	156	168	0.0319	0.106	0.0265	0.0782	-0.1037	-0.0475	-0.0894	0.0295	0.0624	-0.2986
61	EETKTNIVKIDEKLEA	155	170	-0.0275	0.0348	0.044	-0.0134	0.044	-0.0937	0.0175	-0.1578	0.0227	-0.1508
62	TKTNIVKIDEKLEA	157	170	-0.0712	0.1086	0.066	0.0543	-0.0262	-0.0151	0.0924	-0.0746	-0.0464	-0.132
63	VKIDEKLEA	162	170	0.0413	-0.0064	0.0602	0.0017	-0.0066	-0.1094	0.0488	-0.0942	-0.1035	-0.111
64	VADTVDKHAEA	171	181	-0.0318	0.0573	0.1764	0.2378	0.0382	0.15	0.0381	0.007	0.1563	0.1417
65	VADTVDKHAEAF	171	182		0.0367	0.0296	0.083	0.1061		0.21	-0.0555	0.3063	0.1775
66	VADTVDKHAEAFN	171	183	0.0727	0.0523	0.0734	0.0348	-0.0336	0.1794	-0.0012	-0.0753	0.116	0.2003
67	ADTVDKHAEAF	172	182	-0.0662	0.0406	0.0612	0.0841	-0.0714	0.1005	0.0104	0.0052	0.1641	-0.2535
68	VADTVDKHAEAFNDIADSL	171	189	0.1211	0.1473	0.1217	-0.0057	0.032	0.1192	-0.0224	-0.0192	0.1668	0.0975
69	FNDIADSLDETNTKADE	182	198	-0.0052	-0.018	-0.1269	-0.0192	-0.0409	0.0836	-0.0705	-0.245	-0.0079	-0.0288
70	NDIADSLDETNTKADE	183	198	-0.1506	0.0344	-0.0194	-0.0035	-0.0199	0.0849	-0.0955	-0.3417	-0.1227	-0.0643
71	DETNTKADE	190	198	-0.0077	0.0302	0.0412	0.1286	-0.0306	-0.0042	-0.0787	-0.1589	-0.1299	-0.0976
72	DETNTKADEA	190	199	-0.0389	-0.1962	-0.0845	-0.1663	0.0087	0.038	-0.2332	-0.0961	-0.143	-0.0386
73	DETNTKADEAVKTANE	190	205	-0.0813	0.0044	0.0092	-0.0036	0.0761	-0.0762	0.0538	-0.1836	-0.2316	-0.0428
74	DETNTKADEAVKTANEAKQTAE	190	211	0.012	0.0263	0.0154	-0.0202	0.0147	-0.0346	0.0094	-0.0955	-0.0506	0.0309
75	DETNTKADEAVKTANEAKQTAEE	190	212	-0.0969	-0.0364	0.0603	0.0738	-0.0181	-0.0649	-0.0127	-0.1696	-0.0342	-0.0267
76	AVKTANEAKQTAE	199	211	-0.0705	-0.0258	-0.0989	-0.1046	0.0011	-0.0523	0.0032	-0.0977	-0.2093	0.0077
77	AVKTANEAKQTAEETKQNVDA	199	219	-0.1797	0.0993	0.1181	0.0086	-0.1438	-0.1318	-0.244	-0.0409	-0.2835	-0.0793
78	AKQTAEETKQNVDA	206	219	-0.1058	0.0637	-0.1745	0.0728		0.0167	-0.0102	-0.0775	0.0929	0.0865
79	AKQTAEETKQNVDAKVKAAETAAGKAEAAAGTANTAADKAEAVA	206	249	0.0286	0.0382	0.1704	0.1319	0.1081	-0.0144	-0.233	0.0644	0.0953	-0.2497
80	AKVTDIKA	250	257	-0.0414	0.0902	-0.0506	0.0189	-0.1662	-0.0646	-0.1048	-0.0478	-0.077	-0.0971
81	AKVTDIKADIATNKDNIA	250	267	0.1514	-0.0637	-0.0247	-0.059	-0.2077	-0.1643	-0.1512	0.0119	-0.023	-0.0432
82	VAAKVTDIKADIATNKDNIAKKANSADV	248	275	-0.1494	0.1461	0.1517	0.0759	-0.0696	-0.1231	-0.2848	0.1284	0.1577	-0.0745
83	AKVTDIKADIATNKDNIAKKANSAD	250	274	0.1192	0.2149	0.1393	0.1858	0.0453	0.0679	-0.0033	-0.2257	0.0092	-0.1215
84	AKVTDIKADIATNKDNIAKKANSADVY	250	276	-0.0085	0.1221	0.1077	0.0887	-0.1249	-0.0672	-0.249	-0.0713	-0.2148	0.0369
85	AKVTDIKADIATNKDNIAKKANSADVYT	250	277	-0.0777	0.1815	0.2903	0.1043	-0.2355	-0.13	-0.0529	-0.2753	0.0151	0.1287
86	TDIKADIATNKDNIAKKANSADV	253	275	0.0184	0.0472	0.1134	0.0726	0.0259	0.0202	-0.0624	-0.021	-0.0201	-0.1111
87	AKVTDIKADIATNKDNIAKKANSADVYTRE	250	279	-0.0181	0.1506	0.2126	0.0439	-0.1724	-0.0515	-0.0401	-0.1434	0.113	-0.0358
88	IKADIATNKDNIAKKANSADVYT	255	277	-0.116	0.0245	0.0345	-0.0328	-0.0878	0.0115	0.0608	0.0734	-0.0125	-0.2868
89	DIATNKDNIAKKANSADVYTRE	258	279	-0.0981	0.1553	0.1052	0.0364	-0.0047	-0.232	-0.139	-0.0496	0.0171	0.1514
90	NKDNIAKKANSADV	262	275	0.1035	-0.0411	0.04	-0.1431	0.0766	-0.0933	-0.2434	-0.2063	-0.2164	-0.011
91	KANSADVYTREE	269	280	-0.0227	0.069	0.0351	0.0493	0.0255	0.0157	-0.0878	-0.0137	-0.073	-0.1198
92	YTREESDSKF	276	285	-0.0575	0.008	0.0531	0.0205	-0.0465	-0.0259	-0.103	0.0444	-0.0421	-0.0309
93	YTREESDSKFV	276	286	0.027	0.1243	0.0875	0.0948	0.0275	0.0105	-0.087	-0.0961	0.1387	0.0438
94	TREESDSKF	277	285	-0.0535	-0.013	0.0948	0.0761	-0.0271	-0.0708	0.0794	-0.0001	-0.0672	-0.1321
95	REESDSKF	278	285	-0.0115	-0.0048	0.0389	0.0625	-0.075	-0.0043	-0.0387	-0.039	0.0145	-0.0048
96	VRIDGLNATTEKL	286	298	0.1691	0.3173	0.0743	0.0976	-0.1739	-0.2123	-0.1512	0.0454	0.0706	0.1231
97	VRIDGLNATTEKLDT	286	300	-0.1679	0.2829	0.1426	0.2146	-0.1673	-0.0139	-0.1667	0.0282	0.2045	-0.1765
98	VRIDGLNATTEKLDTRL	286	302	0.1012	0.4059	0.2024	0.0493	-0.2142	-0.0239	-0.0954	0.0521	0.1037	0.0407
99	ATTEKLDTRL	293	302	0.0845	0.1055	0.0146	0.0725	-0.1738	0.02	-0.1064	0.0307	0.07	0.0413
100	TTEKLDTRLA	294	303	0.0694	0.1834	0.1936	-0.0519	-0.1751	-0.249	0.0047	-0.1007	-0.0464	-0.0278
101	ATTEKLDTRLASAEKSIADHDTRL	293	316	-0.0011	0.1668	0.2812	0.2063	-0.0179	0.1492	-0.1278	-0.0208	0.155	0.0295
102	DTRLASAEKSIADHDTRL	299	316	-0.0476	0.078	0.1246	0.1372	-0.0211	0.1589	0.0686	0.0395	-0.1006	0.0425
103	RLASAEKSIADHDTRL	301	316	0.0893	0.0391	0.0829	0.0681	0.0535	-0.0652	-0.0333	-0.0856	0.1318	-0.2185
104	ASAEKSIADHDTRL	303	316	-0.0591	-0.0064	0.0547	0.128	-0.0225	-0.0507	-0.0821	-0.077	-0.0224	-0.1416
105	SAEKSIADHDTRL	304	316	0.0117	0.0223	0.0399	0.0784	-0.0354	0.0248	-0.0714	-0.0964	0.0361	-0.0371
106	AEKSIADHDTRL	305	316	-0.039	0.0188	0.0583	-0.0168	-0.06	0.0325	-0.051	0.0034	0.0146	-0.1579
107	ASAEKSIADHDTRLNGL	303	319	-0.0326	0.0911	0.0527	0.0888	0.001	0.0629	-0.0337	-0.1975	-0.1501	-0.0419
108	EKSIADHDTRL	306	316	0.0365	-0.0003	0.0965	-0.0574	0.0541	0.0253	0.0436	0.0634	0.0976	0.1951
109	KSIADHDTRL	307	316	-0.1122	-0.076	-0.0229	0.0125	-0.007	0.0027	-0.066	0.0639	-0.0474	-0.1209
110	SIADHDTRL	308	316	0.0982	0.0523	0.056	0.0325	-0.0727	0.1283	0.0178	-0.0355	-0.0819	0.2007
111	DTRLASAEKSIADHDTRLNGLDKTVSDL	299	326	0.0344	0.0976	0.1872	0.1891	-0.0361	-0.2796	-0.2472	-0.0793	-0.002	-0.1801
112	ASAEKSIADHDTRLNGLDKTVSD	303	325	-0.1426	0.0641	0.1614	0.0633	-0.0763	0.0237	-0.1149	-0.1849	-0.3467	-0.0917
113	ASAEKSIADHDTRLNGLDKTVSDL	303	326	0.0925	-0.0215	0.1806	0.0636	-0.003	0.0255	-0.3151	-0.2457	0.0317	0.1636
114	KSIADHDTRLNGLDKTVSDL	307	326	-0.1126	0.1355	0.0413	-0.0306	0.0347	-0.0479	0.1056	-0.0157	0.256	-0.0584
115	NGLDKTVSDL	317	326	0.0093	0.0696	0.0827	0.1068	-0.0979	-0.0772	-0.2118	-0.128	-0.0288	-0.0508
116	NGLDKTVSDLRKETRQGLAEQAAL	317	340	-0.1231	0.4102	0.1665	0.1244	-0.1846	-0.1526	-0.1125	-0.2313	0.2476	-0.0031
117	KTVSDLRKETRQGLAEQA	321	338	0.0727	0.0915	-0.1487	0.1377	-0.2738	-0.1116	-0.0099	-0.1119	-0.1479	0.2161
118	RKETRQGLAEQ	327	337	-0.0701	0.3199	0.1433	-0.003	-0.1658	-0.22	-0.0721	-0.0302	-0.0038	-0.071
119	RKETRQGLAEQA	327	338	0.0616	0.0543	-0.0205	-0.04	-0.2517	-0.1869	-0.1767	-0.0884	0.0277	0.0144
120	RKETRQGLAEQAA	327	339	-0.0283	0.2253	-0.0723	-0.2151		-0.1197	-0.1165	-0.0166	0.03	-0.0454
121	RKETRQGLAEQAAL	327	340	0.0246	0.3225	0.0652	0.0076	-0.1226	-0.221	-0.0148	-0.0054	-0.0747	0.0526
122	RKETRQGLAEQAALS	327	341	0.1759	0.0717	-0.0683	0.0319	-0.191	-0.0111	0.0118	-0.004	0.0472	-0.1174
123	RKETRQGLAEQAALSGL	327	343	0.0129	0.131	0.0998	0.0342	-0.3304	-0.1269	-0.1601	-0.0109	0.0597	0.1009
124	AALSGLFQPYNVG	338	350	-0.132	0.1268	0.0229	0.051	-0.2072	-0.1169	-0.091	-0.008	0.0175	0.0556
125	LSGLFQPYNVG	340	350	-0.0218	-0.0654	-0.1428	-0.0115	-0.2403	-0.056	0.0515	0.006	-0.0285	-0.0471
